# Supplementary material for: Utilization of decentralized health facilities and factors influencing women’s choice of a delivery site in Gida Ayana Woreda, western Ethiopia
Source: PLoS One. 2019 May 17;14(5):e0216714. doi: 10.1371/journal.pone.0216714 (PMC6524803; doi:10.1371/journal.pone.0216714)
Supplement: S1 Data — (XLSX) [file pone.0216714.s003.xlsx]

## Sheet: Sheet1
Partcpnt_ID	Plce_of_dlvry_site		Matrnal_Age	Matrnal_Rlgn	Chdrn_born_to_mthr	Edu_status	Women_Dcsn	Support_traditonl_practice	Delvry_at_fasly_is_necessary		ANC_visit	Brth_plan	Kwldg_Awrns_Dngr_sgns_Prg_Labr and_Dlvry	Prgncy_Cmplctn._Drng_Prevs_dlvry	Cmplctn_Drng_rcnt_brth	Attndng_Mthly_Cnfrnce	Knwldge_Free_delvry	Hom_vst	Pssn_TV_Rdo		Occpa_tion	Prsvd_Mnthy_Incm	Avrg_Dstnc_2_nrby_HF	Ese_Avlty_Trnsprt	Plc_Rsdnc	Decent_Flty_for_birth	Kebele
1	Health facility	I. Socio-cultural factors	20-34	Moslem	0-1	Illetrate	No	yes	Yes	II. Percived Need or benefit factors	Yes	Yes	Yes	Yes	Yes	Yes	Yes	Yes	Yes	III. Economic and physical Accessiblityfactors	Non-housewife	50 USA $ or more	Less than 30	Yes	Rural	Others	ejere
2	Health facility		20-34	Christan	2-3	Literate	Yes	yes	Yes		Yes	Yes	Yes	Yes	No	No	No	No	No		Housewife	50 USA $ or more	Less than 30	No	Rural	Health post	ejere
3	Home		19 or less	Christan	0-1	Literate	Yes	yes	No		No	Yes	No	Yes	Yes	No	Yes	Yes	Yes		Non-housewife	Less than 50 USA $	Less than 30	No	Rural	Health center	ejere
4	Health facility		20-34	Christan	0-1	Literate	Yes	no	Yes		Yes	Yes	No	No	No	No	Yes	No	No		Non-housewife	50 USA $ or more	Less than 30	Yes	Rural	Health post	ejere
5	Home		19 or less	Christan	2-3	Literate	Yes	no	Yes		No	Yes	No	Yes	No	Yes	No	Yes	Yes		Housewife	Less than 50 USA $	Less than 30	No	Rural	Health post	ejere
6	Health facility		19 or less	Moslem	4 or more children	Literate	Yes	no	Yes		No	Yes	No	Yes	No	No	Yes	Yes	Yes		Housewife	50 USA $ or more	Less than 30	No	Rural	Health post	ejere
7	Health facility		20-34	Christan	0-1	Literate	Yes	yes	Yes		Yes	Yes	Yes	Yes	Yes	No	No	Yes	Yes		Non-housewife	50 USA $ or more	Less than 30	Yes	Rural	Health post	ejere
8	Health facility		19 or less	Christan	4 or more children	Literate	No	yes	Yes		Yes	Yes	Yes	No	Yes	No	No	No	No		Housewife	Less than 50 USA $	Less than 30	No	Rural	Health post	ejere
9	Health facility		20-34	Christan	0-1	Literate	Yes	yes	Yes		Yes	Yes	Yes	Yes	Yes	No	Yes	Yes	Yes		Non-housewife	50 USA $ or more	Less than 30	Yes	Rural	Health post	ejere
10	Health facility		19 or less	Christan	0-1	Literate	Yes	no	No		Yes	Yes	No	Yes	Yes	Yes	Yes	Yes	Yes		Non-housewife	50 USA $ or more	Less than 30	Yes	Rural	Health post	ejere
11	Health facility		20-34	Christan	0-1	Illetrate	Yes	no	Yes		Yes	Yes	No	Yes	Yes	No	Yes	Yes	No		Housewife	50 USA $ or more	Less than 30	Yes	Rural	Health post	ejere
12	Health facility		19 or less	Christan	4 or more children	Illetrate	Yes	yes	No		No	Yes	Yes	No	Yes	Yes	Yes	Yes	Yes		Non-housewife	Less than 50 USA $	Less than 30	No	Rural	Health post	ejere
13	Health facility		20-34	Christan	0-1	Literate	No	no	No		Yes	Yes	No	Yes	No	No	Yes	No	Yes		Non-housewife	50 USA $ or more	Less than 30	Yes	Rural	Health post	ejere
14	Home		19 or less	Moslem	2-3	Illetrate	Yes	yes	Yes		No	Yes	No	Yes	No	Yes	Yes	Yes	Yes		Housewife	50 USA $ or more	Less than 30	No	Rural	Health post	ejere
15	Health facility		35 or older	Moslem	4 or more children	Illetrate	Yes	yes	Yes		No	Yes	Yes	Yes	Yes	No	No	Yes	Yes		Housewife	Less than 50 USA $	Less than 30	No	Rural	Health post	ejere
16	Home		20-34	Moslem	4 or more children	Illetrate	Yes	yes	No		No	Yes	Yes	Yes	No	No	Yes	No	Yes		Housewife	Less than 50 USA $	Less than 30	No	Rural	Health post	ejere
17	Health facility		20-34	Moslem	0-1	Illetrate	Yes	yes	No		Yes	Yes	Yes	Yes	No	Yes	No	Yes	Yes		Non-housewife	50 USA $ or more	Less than 30	Yes	Rural	Health post	ejere
18	Health facility		20-34	Moslem	0-1	Illetrate	Yes	yes	No		Yes	Yes	Yes	Yes	Yes	Yes	Yes	Yes	Yes		Non-housewife	50 USA $ or more	Less than 30	Yes	Rural	Health post	ejere
19	Home		19 or younger	Moslem	4 or more children	Illetrate	Yes	no	No		No	Yes	No	No	No	No	Yes	Yes	Yes		Non-housewife	50 USA $ or more	Less than 30	No	Rural	Health post	ejere
20	Health facility		19 or younger	Moslem	0-1	Literate	No	yes	Yes		Yes	Yes	Yes	Yes	Yes	Yes	No	Yes	Yes		Non-housewife	50 USA $ or more	Less than 30	Yes	Rural	Health post	ejere
21	Home		20-34	Christan	2-3	Illetrate	Yes	yes	Yes		No	Yes	No	Yes	Yes	No	Yes	Yes	Yes		Non-housewife	50 USA $ or more	Less than 30	No	Rural	Health post	ejere
22	Health facility		35 or older	Christan	4 or more children	Literate	Yes	no	No		No	Yes	No	No	Yes	Yes	No	No	No		Housewife	50 USA $ or more	Less than 30	Yes	Rural	Health post	ejere
23	Health facility		19 or younger	Christan	2-3	Illetrate	Yes	no	No		Yes	Yes	No	Yes	Yes	Yes	Yes	No	Yes		Non-housewife	50 USA $ or more	Less than 30	Yes	Rural	Health post	ejere
24	Health facility		20-34	Christan	0-1	Literate	Yes	yes	No		Yes	Yes	Yes	Yes	Yes	No	Yes	Yes	Yes		Non-housewife	50 USA $ or more	Less than 30	No	Rural	Health post	ejere
25	Home		20-34	Christan	2-3	Illetrate	Yes	no	Yes		No	Yes	No	Yes	No	No	Yes	No	Yes		Non-housewife	50 USA $ or more	Less than 30	Yes	Rural	Health post	ejere
26	Health facility		20-34	Christan	0-1	Literate	Yes	yes	No		Yes	Yes	Yes	No	Yes	No	No	Yes	Yes		Non-housewife	Less than 50 USA $	Less than 30	No	Rural	Health post	ejere
27	Home		35 or older	Christan	2-3	Illetrate	Yes	no	Yes		No	Yes	Yes	Yes	Yes	No	Yes	No	Yes		Non-housewife	50 USA $ or more	30 and more	Yes	Rural	Health post	ejere
28	Health facility		35 or older	Christan	0-1	Illetrate	Yes	yes	No		Yes	Yes	Yes	Yes	Yes	Yes	No	Yes	No		Non-housewife	Less than 50 USA $	Less than 30	No	Rural	Health post	ejere
29	Home		19 or less	Christan	0-1	Literate	Yes	no	No		No	Yes	No	Yes	Yes	Yes	Yes	Yes	Yes		Non-housewife	Less than 50 USA $	Less than 30	Yes	Rural	Health post	ejere
30	Health facility		20-34	Christan	0-1	Illetrate	Yes	no	Yes		Yes	Yes	No	Yes	Yes	Yes	Yes	No	Yes		Housewife	Less than 50 USA $	Less than 30	Yes	Rural	Health post	ejere
31	Home		20-34	Christan	2-3	Literate	Yes	no	No		No	Yes	No	Yes	Yes	No	Yes	Yes	Yes		Housewife	50 USA $ or more	Less than 30	Yes	Rural	Health post	ejere
32	Health facility		20-34	Christan	0-1	Illetrate	Yes	yes	Yes		Yes	Yes	No	Yes	Yes	No	Yes	No	Yes		Non-housewife	Less than 50 USA $	Less than 30	Yes	Rural	Health post	ejere
33	Health facility		35 or older	Christan	4 or more children	Literate	Yes	no	Yes		No	No	No	No	No	No	No	No	Yes		Non-housewife	50 USA $ or more	Less than 30	No	Rural	Health post	ejere
34	Home		19 or younger	Moslem	0-1	Illetrate	Yes	no	No		No	Yes	No	Yes	Yes	No	Yes	Yes	Yes		Non-housewife	Less than 50 USA $	Less than 30	Yes	Rural	Health post	ejere
35	Home		19 or younger	Moslem	0-1	Illetrate	Yes	no	Yes		Yes	No	No	Yes	Yes	No	Yes	No	No		Housewife	Less than 50 USA $	Less than 30	Yes	Rural	Health post	ejere
36	Health facility		19 or younger	Moslem	0-1	Literate	Yes	yes	Yes		Yes	Yes	Yes	Yes	Yes	No	No	Yes	Yes		Non-housewife	50 USA $ or more	Less than 30	Yes	Rural	Health post	ejere
37	Health facility		19 or younger	Moslem	2-3	Illetrate	Yes	yes	No		No	Yes	Yes	No	No	No	Yes	No	No		Non-housewife	50 USA $ or more	Less than 30	Yes	Rural	Health post	ejere
38	Health facility		19 or younger	Christan	4 or more children	Illetrate	No	no	No		Yes	Yes	No	No	No	No	Yes	No	No		Non-housewife	50 USA $ or more	Less than 30	No	Rural	Health post	ejere
39	Health facility		19 or younger	Christan	2-3	Illetrate	Yes	yes	Yes		Yes	Yes	Yes	Yes	Yes	No	Yes	Yes	No		Non-housewife	50 USA $ or more	Less than 30	No	Rural	Health post	ejere
40	Health facility		19 or younger	Christan	0-1	Literate	No	yes	Yes		Yes	No	Yes	Yes	Yes	Yes	No	Yes	Yes		Housewife	50 USA $ or more	Less than 30	Yes	Rural	Health post	ejere
41	Health facility		19 or younger	Moslem	0-1	Literate	No	yes	No		Yes	Yes	Yes	Yes	Yes	Yes	Yes	Yes	No		Non-housewife	50 USA $ or more	Less than 30	No	Rural	Health post	ejere
42	Health facility		35 or older	Moslem	2-3	Illetrate	No	no	Yes		Yes	Yes	No	Yes	Yes	Yes	Yes	Yes	Yes		Housewife	50 USA $ or more	Less than 30	Yes	Rural	Health post	ejere
43	Health facility		19 or younger	Christan	4 or more children	Literate	Yes	yes	No		No	No	Yes	No	Yes	No	No	Yes	Yes		Non-housewife	50 USA $ or more	Less than 30	Yes	Rural	Health post	ejere
44	Health facility		20-34	Christan	2-3	Literate	Yes	yes	Yes		No	No	Yes	No	Yes	No	No	Yes	No		Non-housewife	50 USA $ or more	Less than 30	No	Rural	Health post	ejere
45	Home		20-34	Christan	0-1	Illetrate	Yes	no	Yes		Yes	No	No	No	Yes	No	Yes	Yes	No		Housewife	Less than 50 USA $	Less than 30	No	Rural	Health post	ejere
46	Health facility		20-34	Christan	2-3	Illetrate	Yes	yes	No		Yes	Yes	Yes	No	Yes	Yes	Yes	Yes	Yes		Housewife	50 USA $ or more	Less than 30	No	Rural	Health post	ejere
47	Home		20-34	Christan	0-1	Illetrate	No	no	No		Yes	Yes	No	No	Yes	No	Yes	Yes	No		Housewife	50 USA $ or more	Less than 30	Yes	Rural	Health post	ejere
48	Health facility		20-34	Christan	0-1	Literate	No	no	No		Yes	Yes	Yes	No	Yes	No	Yes	Yes	No		Non-housewife	50 USA $ or more	Less than 30	No	Rural	Health post	ejere
49	Home		35 or older	Christan	0-1	Literate	No	no	Yes		Yes	No	No	No	Yes	No	Yes	No	Yes		Non-housewife	Less than 50 USA $	Less than 30	Yes	Rural	Health post	ejere
50	Home		35 or older	Christan	0-1	Illetrate	No	no	Yes		Yes	Yes	No	No	No	No	Yes	Yes	No		Non-housewife	50 USA $ or more	Less than 30	Yes	Rural	Health post	ejere
51	Health facility		20-34	Christan	4 or more children	Literate	Yes	yes	Yes		No	No	Yes	No	Yes	Yes	No	Yes	Yes		Non-housewife	Less than 50 USA $	Less than 30	No	Rural	Health post	ejere
52	Home		19 or younger	Christan	0-1	Illetrate	Yes	no	No		Yes	No	No	No	No	No	Yes	Yes	Yes		Housewife	50 USA $ or more	Less than 30	No	Rural	Health post	ejere
53	Home		35 or older	Christan	2-3	Literate	Yes	no	No		Yes	Yes	No	No	No	Yes	Yes	Yes	Yes		Non-housewife	50 USA $ or more	Less than 30	No	Rural	Health post	ejere
54	Home		35 or older	Moslem	4 or more children	Illetrate	No	no	Yes		No	No	No	No	No	No	Yes	No	No		Housewife	50 USA $ or more	Less than 30	No	Rural	Health post	ejere
55	Home		20-34	Christan	4 or more children	Illetrate	No	no	No		Yes	Yes	No	Yes	No	No	Yes	No	No		Housewife	50 USA $ or more	Less than 30	No	Rural	Health post	ejere
56	Health facility		20-34	Christan	0-1	Literate	No	yes	Yes		Yes	No	Yes	Yes	Yes	Yes	Yes	Yes	Yes		Non-housewife	Less than 50 USA $	Less than 30	No	Rural	Health center	ejere
57	Health facility		35 or older	Christan	4 or more children	Illetrate	Yes	no	No		No	Yes	No	Yes	Yes	No	Yes	No	Yes		Non-housewife	50 USA $ or more	Less than 30	No	Rural	Health post	ejere
58	Health facility		19 or younger	Christan	4 or more children	Literate	Yes	yes	No		No	Yes	Yes	Yes	Yes	No	No	Yes	Yes		Non-housewife	50 USA $ or more	Less than 30	No	Rural	Health post	ejere
59	Health facility		19 or younger	Christan	4 or more children	Literate	Yes	no	Yes		Yes	No	No	Yes	Yes	Yes	No	No	Yes		Non-housewife	Less than 50 USA $	Less than 30	Yes	Rural	Health post	ejere
60	Health facility		35 or older	Moslem	4 or more children	Illetrate	Yes	no	Yes		No	No	No	Yes	Yes	No	No	No	No		Non-housewife	50 USA $ or more	Less than 30	No	Rural	Health post	ejere
61	Home		35 or older	Christan	0-1	Illetrate	Yes	no	Yes		Yes	No	No	Yes	No	Yes	Yes	Yes	Yes		Non-housewife	50 USA $ or more	Less than 30	Yes	Rural	Health center	ejere
62	Home		20-34	Moslem	4 or more children	Literate	Yes	no	Yes		No	No	No	Yes	No	No	Yes	No	Yes		Housewife	50 USA $ or more	Less than 30	Yes	Rural	Health post	ejere
63	Home		35 or older	Christan	0-1	Illetrate	Yes	no	No		No	No	Yes	Yes	No	No	Yes	No	Yes		Non-housewife	Less than 50 USA $	Less than 30	Yes	Rural	Health post	ejere
64	Home		20-34	Christan	0-1	Illetrate	Yes	yes	Yes		No	No	No	Yes	No	No	Yes	Yes	No		Non-housewife	Less than 50 USA $	Less than 30	No	Rural	Health post	ejere
65	Health facility		20-34	Christan	4 or more children	Illetrate	Yes	yes	Yes		Yes	Yes	Yes	No	Yes	Yes	No	No	Yes		Non-housewife	Less than 50 USA $	Less than 30	Yes	Rural	Health post	ejere
66	Health facility		20-34	Christan	0-1	Literate	No	yes	No		Yes	No	Yes	No	Yes	Yes	No	Yes	Yes		Housewife	50 USA $ or more	Less than 30	No	Rural	Health center	ejere
67	Home		19 or younger	Christan	0-1	Literate	Yes	no	Yes		Yes	No	No	No	Yes	Yes	Yes	Yes	Yes		Non-housewife	Less than 50 USA $	Less than 30	Yes	Rural	Health post	ejere
68	Health facility		19 or younger	Christan	0-1	Illetrate	Yes	yes	No		Yes	No	Yes	No	No	Yes	Yes	Yes	No		Non-housewife	Less than 50 USA $	Less than 30	Yes	Rural	Health center	ejere
69	Health facility		20-34	Christan	2-3	Literate	Yes	yes	Yes		Yes	Yes	Yes	No	Yes	No	Yes	Yes	Yes		Non-housewife	50 USA $ or more	Less than 30	No	Rural	Others	ejere
70	Home		35 or older	Christan	0-1	Illetrate	Yes	yes	Yes		Yes	No	No	No	Yes	No	Yes	No	Yes		Non-housewife	50 USA $ or more	Less than 30	Yes	Rural	Health post	ejere
71	Health facility		20-34	Christan	0-1	Literate	No	yes	Yes		Yes	No	Yes	No	Yes	No	No	Yes	Yes		Non-housewife	Less than 50 USA $	30 and more	No	Rural	Health center	ejere
72	Home		35 or older	Moslem	4 or more children	Illetrate	Yes	no	Yes		No	No	No	No	Yes	Yes	Yes	No	No		Housewife	50 USA $ or more	Less than 30	No	Rural	Health post	ejere
73	Health facility		19 or younger	Moslem	0-1	Literate	Yes	no	Yes		Yes	Yes	No	Yes	Yes	No	Yes	Yes	Yes		Non-housewife	50 USA $ or more	30 and more	No	Rural	Health center	ejere
74	Home		20-34	Moslem	2-3	Illetrate	No	yes	No		Yes	No	No	Yes	Yes	No	Yes	Yes	Yes		Non-housewife	Less than 50 USA $	Less than 30	No	Rural	Health post	ejere
75	Home		20-34	Christan	2-3	Illetrate	Yes	no	No		Yes	No	No	Yes	Yes	No	Yes	Yes	Yes		Non-housewife	50 USA $ or more	30 and more	No	Rural	Health post	ejere
76	Home		20-34	Christan	2-3	Literate	Yes	no	No		Yes	Yes	Yes	Yes	Yes	No	No	Yes	Yes		Non-housewife	Less than 50 USA $	Less than 30	No	Rural	Health post	ejere
77	Home		20-34	Moslem	0-1	Literate	Yes	yes	Yes		No	No	Yes	No	Yes	Yes	Yes	No	Yes		Housewife	50 USA $ or more	Less than 30	No	Rural	Health post	ejere
78	Health facility		35 or older	Moslem	0-1	Illetrate	Yes	no	Yes		Yes	Yes	No	No	Yes	Yes	No	No	Yes		Housewife	Less than 50 USA $	Less than 30	Yes	Urban	Health center	ayana
79	Health facility		20-34	Christan	0-1	Literate	Yes	yes	No		Yes	Yes	Yes	No	Yes	Yes	Yes	Yes	Yes		Housewife	50 USA $ or more	30 and more	Yes	Urban	Health center	ayana
80	Health facility		35 or older	Christan	0-1	Illetrate	Yes	yes	No		Yes	Yes	Yes	No	Yes	No	No	No	Yes		Housewife	50 USA $ or more	Less than 30	No	Urban	Others	ayana
81	Home		20-34	Christan	2-3	Literate	Yes	no	No		Yes	No	No	No	Yes	No	Yes	Yes	Yes		Housewife	50 USA $ or more	30 and more	No	Urban	Health post	ayana
82	Health facility		35 or older	Christan	2-3	Literate	Yes	no	No		Yes	Yes	No	No	Yes	No	Yes	Yes	Yes		Housewife	50 USA $ or more	30 and more	Yes	Urban	Health center	ayana
83	Health facility		20-34	Christan	2-3	Literate	No	yes	No		Yes	Yes	Yes	No	Yes	No	Yes	Yes	No		Non-housewife	50 USA $ or more	30 and more	Yes	Urban	Others	ayana
84	Health facility		35 or older	Christan	0-1	Literate	Yes	no	No		Yes	Yes	No	No	Yes	Yes	No	No	Yes		Non-housewife	Less than 50 USA $	30 and more	No	Urban	Others	ayana
85	Health facility		20-34	Christan	2-3	Illetrate	Yes	yes	No		Yes	Yes	Yes	No	Yes	No	Yes	Yes	Yes		Non-housewife	50 USA $ or more	Less than 30	No	Urban	Health post	ayana
86	Health facility		20-34	Christan	2-3	Literate	Yes	no	Yes		Yes	Yes	No	No	Yes	No	Yes	No	No		Non-housewife	50 USA $ or more	Less than 30	Yes	Urban	Health center	ayana
87	Health facility		20-34	Christan	0-1	Literate	Yes	no	Yes		Yes	Yes	No	No	Yes	Yes	No	No	Yes		Non-housewife	50 USA $ or more	Less than 30	Yes	Urban	Others	ayana
88	Health facility		35 or older	Christan	0-1	Literate	Yes	yes	No		Yes	Yes	Yes	No	Yes	No	No	Yes	Yes		Non-housewife	Less than 50 USA $	Less than 30	Yes	Urban	Health post	ayana
89	Health facility		20-34	Christan	0-1	Literate	Yes	yes	No		Yes	Yes	No	No	No	Yes	Yes	No	Yes		Non-housewife	Less than 50 USA $	Less than 30	Yes	Urban	Others	ayana
90	Health facility		20-34	Christan	2-3	Literate	No	yes	Yes		Yes	Yes	Yes	No	Yes	No	Yes	Yes	Yes		Non-housewife	Less than 50 USA $	Less than 30	Yes	Urban	Others	ayana
91	Health facility		20-34	Moslem	0-1	Illetrate	No	no	No		Yes	Yes	No	No	Yes	No	No	No	No		Non-housewife	Less than 50 USA $	Less than 30	No	Urban	Health center	ayana
92	Health facility		20-34	Christan	2-3	Literate	Yes	yes	No		Yes	No	Yes	No	Yes	Yes	Yes	No	Yes		Non-housewife	50 USA $ or more	Less than 30	Yes	Urban	Health center	ayana
93	Health facility		19 or less	Christan	0-1	Literate	No	no	No		Yes	No	No	No	Yes	No	Yes	No	No		Non-housewife	Less than 50 USA $	30 and more	Yes	Urban	Others	ayana
94	Health facility		20-34	Christan	0-1	Literate	Yes	yes	No		Yes	No	Yes	No	Yes	No	Yes	Yes	Yes		Non-housewife	Less than 50 USA $	30 and more	Yes	Urban	Health center	ayana
95	Health facility		20-34	Christan	4 or more children	Literate	Yes	no	No		Yes	No	No	No	Yes	Yes	Yes	No	Yes		Non-housewife	50 USA $ or more	30 and more	Yes	Urban	Health center	ayana
96	Health facility		35 or older	Christan	4 or more children	Literate	Yes	yes	No		Yes	Yes	Yes	No	Yes	No	No	Yes	Yes		Non-housewife	Less than 50 USA $	30 and more	Yes	Urban	Others	ayana
97	Health facility		20-34	Moslem	0-1	Literate	Yes	yes	No		Yes	Yes	Yes	No	Yes	Yes	Yes	No	Yes		Non-housewife	50 USA $ or more	30 and more	No	Urban	Health center	ayana
98	Health facility		20-34	Moslem	2-3	Literate	No	no	Yes		Yes	No	No	No	Yes	Yes	Yes	Yes	Yes		Non-housewife	Less than 50 USA $	30 and more	No	Urban	Health center	ayana
99	Health facility		20-34	Christan	0-1	Literate	Yes	no	Yes		Yes	No	No	Yes	Yes	No	Yes	No	No		Non-housewife	Less than 50 USA $	Less than 30	No	Urban	Health center	ayana
100	Health facility		19 or younger	Christan	2-3	Literate	Yes	yes	Yes		Yes	Yes	Yes	Yes	Yes	No	Yes	Yes	Yes		Non-housewife	50 USA $ or more	Less than 30	Yes	Urban	Health center	ayana
101	Health facility		20-34	Christan	0-1	Literate	No	yes	No		Yes	No	Yes	No	Yes	No	Yes	No	No		Housewife	Less than 50 USA $	Less than 30	No	Urban	Health center	ayana
102	Health facility		20-34	Christan	2-3	Literate	No	no	No		Yes	No	No	No	Yes	Yes	Yes	Yes	Yes		Non-housewife	50 USA $ or more	Less than 30	Yes	Urban	Health center	ayana
103	Home		35 or older	Christan	4 or more children	Literate	Yes	yes	No		Yes	Yes	No	No	Yes	No	No	No	No		Non-housewife	50 USA $ or more	Less than 30	Yes	Urban	Health center	ayana
104	Health facility		20-34	Moslem	2-3	Illetrate	Yes	yes	Yes		Yes	No	Yes	No	Yes	No	No	Yes	No		Non-housewife	50 USA $ or more	Less than 30	Yes	Urban	Health center	ayana
105	Health facility		20-34	Moslem	0-1	Literate	Yes	yes	No		Yes	Yes	Yes	No	No	No	No	No	No		Non-housewife	50 USA $ or more	Less than 30	No	Urban	Health center	ayana
106	Health facility		19 or younger	Moslem	2-3	Literate	Yes	yes	Yes		Yes	No	Yes	No	Yes	No	Yes	Yes	Yes		Non-housewife	50 USA $ or more	Less than 30	No	Urban	Health center	ayana
107	Health facility		20-34	Christan	0-1	Literate	Yes	yes	No		Yes	Yes	Yes	No	Yes	No	Yes	Yes	No		Non-housewife	Less than 50 USA $	Less than 30	Yes	Urban	Health center	ayana
108	Home		35 or older	Moslem	4 or more children	Literate	No	yes	Yes		Yes	No	No	No	Yes	Yes	Yes	No	No		Non-housewife	50 USA $ or more	Less than 30	No	Urban	Health center	ayana
109	Health facility		20-34	Christan	0-1	Illetrate	Yes	no	Yes		Yes	Yes	No	No	Yes	No	Yes	Yes	No		Non-housewife	50 USA $ or more	Less than 30	Yes	Urban	Health center	ayana
110	Health facility		20-34	Christan	2-3	Literate	Yes	yes	No		Yes	No	Yes	No	Yes	No	No	Yes	Yes		Non-housewife	Less than 50 USA $	Less than 30	Yes	Urban	Health center	ayana
111	Health facility		35 or older	Christan	0-1	Literate	Yes	yes	Yes		Yes	Yes	Yes	No	Yes	No	No	No	Yes		Non-housewife	Less than 50 USA $	Less than 30	Yes	Urban	Health center	ayana
112	Health facility		35 or older	Christan	4 or more children	Literate	Yes	yes	Yes		Yes	No	Yes	No	Yes	Yes	Yes	Yes	No		Non-housewife	Less than 50 USA $	Less than 30	Yes	Urban	Health center	ayana
113	Health facility		20-34	Christan	4 or more children	Literate	Yes	yes	Yes		Yes	Yes	Yes	No	Yes	No	Yes	No	Yes		Non-housewife	50 USA $ or more	Less than 30	Yes	Urban	Health center	ayana
114	Health facility		20-34	Christan	0-1	Illetrate	Yes	yes	No		Yes	No	Yes	No	Yes	No	Yes	Yes	Yes		Non-housewife	50 USA $ or more	Less than 30	No	Urban	Health center	ayana
115	Health facility		20-34	Christan	4 or more children	Literate	Yes	no	Yes		Yes	Yes	No	No	Yes	Yes	Yes	No	Yes		Non-housewife	50 USA $ or more	30 and more	No	Urban	Health center	ayana
116	Health facility		19 or younger	Moslem	0-1	Literate	Yes	no	No		Yes	No	No	No	Yes	Yes	No	No	Yes		Non-housewife	50 USA $ or more	Less than 30	Yes	Urban	Health center	ayana
117	Health facility		20-34	Moslem	2-3	Literate	Yes	no	Yes		Yes	Yes	No	No	Yes	No	No	No	Yes		Non-housewife	Less than 50 USA $	Less than 30	Yes	Urban	Others	ayana
118	Health facility		20-34	Christan	0-1	Literate	Yes	yes	Yes		Yes	No	Yes	No	Yes	No	Yes	No	Yes		Non-housewife	50 USA $ or more	Less than 30	Yes	Urban	Health center	ayana
119	Home		20-34	Moslem	2-3	Illetrate	Yes	yes	Yes		No	No	Yes	No	Yes	No	Yes	Yes	Yes		Housewife	Less than 50 USA $	Less than 30	Yes	Urban	Health post	ayana
120	Health facility		20-34	Christan	0-1	Literate	Yes	yes	Yes		Yes	Yes	Yes	No	Yes	Yes	Yes	Yes	Yes		Non-housewife	Less than 50 USA $	Less than 30	Yes	Urban	Health center	ayana
121	Health facility		20-34	Christan	0-1	Literate	Yes	yes	Yes		Yes	No	Yes	No	Yes	No	Yes	No	Yes		Housewife	50 USA $ or more	Less than 30	No	Urban	Health center	ayana
122	Health facility		20-34	Moslem	2-3	Illetrate	Yes	yes	Yes		Yes	Yes	Yes	No	No	No	Yes	Yes	No		Non-housewife	Less than 50 USA $	Less than 30	Yes	Urban	Others	ayana
123	Home		19 or younger	Moslem	0-1	Illetrate	Yes	yes	Yes		Yes	No	Yes	No	Yes	No	Yes	No	No		Non-housewife	Less than 50 USA $	Less than 30	No	Urban	Health center	ayana
124	Health facility		20-34	Christan	2-3	Illetrate	Yes	no	No		Yes	No	No	Yes	Yes	No	Yes	No	Yes		Housewife	Less than 50 USA $	Less than 30	Yes	Urban	Health center	ayana
125	Health facility		19 or younger	Christan	0-1	Literate	Yes	no	No		No	No	No	Yes	Yes	No	No	No	No		Housewife	Less than 50 USA $	Less than 30	No	Urban	Health center	ayana
126	Health facility		19 or younger	Christan	4 or more children	Illetrate	Yes	yes	No		No	No	Yes	Yes	Yes	No	No	No	No		Non-housewife	Less than 50 USA $	Less than 30	Yes	Urban	Health center	ayana
127	Home		20-34	Moslem	4 or more children	Illetrate	Yes	yes	No		Yes	Yes	Yes	No	No	Yes	Yes	No	Yes		Non-housewife	50 USA $ or more	Less than 30	Yes	Urban	Others	ayana
128	Health facility		20-34	Moslem	2-3	Literate	Yes	yes	Yes		Yes	Yes	Yes	No	Yes	No	No	Yes	No		Non-housewife	50 USA $ or more	Less than 30	Yes	Urban	Health center	ayana
129	Health facility		20-34	Moslem	2-3	Literate	Yes	yes	No		Yes	Yes	Yes	No	Yes	Yes	No	No	No		Non-housewife	50 USA $ or more	Less than 30	Yes	Urban	Health center	ayana
130	Home		19 or younger	Christan	2-3	Illetrate	Yes	yes	No		Yes	Yes	Yes	No	Yes	No	Yes	No	Yes		Non-housewife	50 USA $ or more	Less than 30	Yes	Urban	Others	ayana
131	Health facility		35 or older	Christan	2-3	Illetrate	Yes	no	Yes		Yes	Yes	No	No	Yes	No	No	No	No		Non-housewife	50 USA $ or more	Less than 30	No	Urban	Health center	ayana
132	Health facility		19 or younger	Moslem	2-3	Literate	No	yes	No		Yes	Yes	Yes	No	Yes	Yes	No	No	Yes		Non-housewife	50 USA $ or more	Less than 30	Yes	Urban	Health center	ayana
133	Health facility		20-34	Christan	2-3	Literate	No	no	No		Yes	Yes	No	No	Yes	No	No	No	No		Non-housewife	50 USA $ or more	Less than 30	Yes	Urban	Health center	ayana
134	Health facility		20-34	Christan	2-3	Illetrate	Yes	no	Yes		Yes	Yes	No	No	Yes	No	Yes	No	No		Non-housewife	50 USA $ or more	Less than 30	Yes	Urban	Health center	ayana
135	Health facility		19 or younger	Christan	2-3	Literate	Yes	yes	Yes		Yes	Yes	Yes	No	Yes	No	Yes	Yes	Yes		Non-housewife	50 USA $ or more	Less than 30	Yes	Urban	Health center	ayana
136	Health facility		19 or younger	Christan	2-3	Literate	Yes	yes	Yes		Yes	Yes	Yes	No	Yes	Yes	Yes	Yes	Yes		Non-housewife	Less than 50 USA $	Less than 30	Yes	Urban	Others	ayana
137	Health facility		20-34	Moslem	2-3	Literate	Yes	yes	Yes		Yes	No	Yes	No	Yes	No	Yes	Yes	No		Non-housewife	50 USA $ or more	30 and more	Yes	Urban	Health center	ayana
138	Home		20-34	Christan	2-3	Illetrate	Yes	no	No		Yes	Yes	No	No	Yes	Yes	Yes	No	No		Non-housewife	50 USA $ or more	Less than 30	Yes	Urban	Health center	ayana
139	Health facility		20-34	Moslem	2-3	Illetrate	Yes	yes	No		Yes	Yes	Yes	No	Yes	Yes	Yes	No	Yes		Non-housewife	Less than 50 USA $	Less than 30	Yes	Urban	Health center	ayana
140	Home		20-34	Moslem	0-1	Illetrate	No	yes	Yes		No	No	Yes	No	Yes	No	Yes	No	Yes		Housewife	50 USA $ or more	30 and more	Yes	Urban	Health center	ayana
141	Home		35 or older	Moslem	2-3	Literate	Yes	no	Yes		Yes	Yes	Yes	Yes	Yes	No	Yes	No	Yes		Non-housewife	50 USA $ or more	Less than 30	No	Urban	Health center	ayana
142	Health facility		20-34	Moslem	2-3	Illetrate	Yes	yes	No		Yes	No	Yes	No	Yes	Yes	Yes	Yes	Yes		Non-housewife	Less than 50 USA $	Less than 30	Yes	Urban	Health center	ayana
143	Home		20-34	Moslem	2-3	Illetrate	No	no	Yes		Yes	Yes	Yes	No	No	Yes	No	Yes	No		Non-housewife	50 USA $ or more	Less than 30	No	Urban	Others	ayana
144	Home		19 or younger	Moslem	0-1	Illetrate	Yes	no	Yes		Yes	Yes	No	No	No	No	No	No	No		Non-housewife	50 USA $ or more	Less than 30	Yes	Urban	Others	ayana
145	Health facility		20-34	Moslem	2-3	Literate	Yes	yes	Yes		Yes	Yes	Yes	No	Yes	Yes	No	Yes	Yes		Non-housewife	50 USA $ or more	30 and more	No	Urban	Others	ayana
146	Health facility		20-34	Moslem	2-3	Illetrate	Yes	yes	No		Yes	No	Yes	No	Yes	Yes	No	Yes	No		Non-housewife	Less than 50 USA $	Less than 30	Yes	Urban	Health center	ayana
147	Health facility		20-34	Christan	0-1	Literate	Yes	yes	Yes		Yes	No	Yes	No	Yes	Yes	No	Yes	No		Housewife	50 USA $ or more	Less than 30	No	Urban	Others	ayana
148	Health facility		20-34	Christan	2-3	Literate	Yes	no	Yes		Yes	No	No	No	Yes	Yes	No	No	No		Housewife	50 USA $ or more	30 and more	No	Urban	Health center	ayana
149	Health facility		20-34	Christan	0-1	Literate	Yes	no	No		Yes	No	No	No	Yes	Yes	No	No	Yes		Housewife	50 USA $ or more	Less than 30	No	Urban	Others	ayana
150	Home		20-34	Christan	0-1	Literate	Yes	yes	Yes		Yes	Yes	Yes	No	No	Yes	Yes	Yes	No		Housewife	50 USA $ or more	Less than 30	Yes	Urban	Others	ayana
151	Home		19 or younger	Christan	0-1	Illetrate	Yes	yes	Yes		Yes	No	Yes	No	No	Yes	Yes	Yes	No		Non-housewife	50 USA $ or more	Less than 30	No	Urban	Others	ayana
152	Health facility		20-34	Christan	4 or more children	Literate	Yes	yes	Yes		Yes	No	Yes	No	Yes	Yes	Yes	Yes	No		Housewife	50 USA $ or more	Less than 30	No	Urban	Health center	ayana
153	Health facility		35 or older	Christan	4 or more children	Illetrate	Yes	no	No		Yes	No	No	No	Yes	Yes	No	Yes	No		Housewife	50 USA $ or more	Less than 30	No	Urban	Health center	ayana
154	Health facility		20-34	Christan	0-1	Literate	Yes	no	Yes		Yes	No	No	No	Yes	Yes	Yes	No	Yes		Non-housewife	50 USA $ or more	Less than 30	No	Urban	Others	ayana
155	Health facility		20-34	Christan	4 or more children	Literate	Yes	no	No		Yes	No	No	No	Yes	Yes	No	Yes	Yes		Housewife	Less than 50 USA $	Less than 30	Yes	Urban	Others	ayana
156	Health facility		20-34	Christan	2-3	Literate	Yes	yes	No		Yes	No	Yes	No	No	No	No	Yes	No		Housewife	Less than 50 USA $	Less than 30	No	Urban	Health center	ayana
157	Home		20-34	Christan	2-3	Illetrate	No	yes	No		Yes	No	Yes	No	Yes	Yes	Yes	No	Yes		Non-housewife	Less than 50 USA $	Less than 30	Yes	Urban	Health center	ayana
158	Health facility		35 or older	Christan	4 or more children	Illetrate	No	yes	No		Yes	No	Yes	No	Yes	No	No	Yes	No		Non-housewife	50 USA $ or more	Less than 30	No	Urban	Health center	ayana
159	Health facility		20-34	Moslem	2-3	Illetrate	Yes	yes	Yes		Yes	No	Yes	No	Yes	No	No	Yes	No		Non-housewife	50 USA $ or more	Less than 30	No	Urban	Health center	ayana
160	Health facility		35 or older	Christan	2-3	Illetrate	Yes	yes	No		Yes	No	Yes	No	Yes	Yes	Yes	No	Yes		Non-housewife	50 USA $ or more	Less than 30	No	Urban	Health center	ayana
161	Home		20-34	Moslem	2-3	Literate	No	no	No		Yes	No	No	No	Yes	No	Yes	No	No		Housewife	50 USA $ or more	Less than 30	Yes	Urban	Health center	ayana
162	Health facility		19 or younger	Christan	2-3	Literate	Yes	no	No		No	No	No	No	Yes	No	Yes	No	No		Housewife	Less than 50 USA $	Less than 30	No	Urban	Health center	ayana
163	Home		19 or younger	Moslem	2-3	Illetrate	Yes	no	No		Yes	No	No	Yes	No	No	Yes	No	Yes		Non-housewife	50 USA $ or more	Less than 30	No	Urban	Health center	ayana
164	Health facility		20-34	Christan	2-3	Illetrate	Yes	no	Yes		Yes	No	Yes	Yes	Yes	Yes	Yes	Yes	No		Non-housewife	Less than 50 USA $	30 and more	No	Urban	Health center	ayana
165	Health facility		20-34	Christan	2-3	Literate	No	no	Yes		Yes	Yes	Yes	Yes	Yes	Yes	No	Yes	No		Non-housewife	50 USA $ or more	Less than 30	Yes	Urban	Health center	ayana
166	Health facility		20-34	Christan	0-1	Literate	Yes	yes	Yes		No	No	Yes	No	Yes	Yes	Yes	Yes	Yes		Non-housewife	Less than 50 USA $	Less than 30	Yes	Urban	Health center	ayana
167	Health facility		20-34	Christan	4 or more children	Literate	Yes	no	No		No	No	Yes	No	Yes	No	Yes	Yes	Yes		Housewife	50 USA $ or more	Less than 30	Yes	Urban	Health center	ayana
168	Health facility		20-34	Christan	0-1	Illetrate	No	yes	Yes		Yes	No	Yes	Yes	Yes	Yes	No	Yes	No		Non-housewife	50 USA $ or more	Less than 30	Yes	Urban	Others	ayana
169	Health facility		19 or younger	Christan	0-1	Literate	No	yes	Yes		Yes	Yes	Yes	Yes	No	Yes	Yes	Yes	No		Non-housewife	50 USA $ or more	Less than 30	Yes	Urban	Health center	ayana
170	Health facility		20-34	Christan	0-1	Literate	No	no	No		Yes	No	Yes	No	Yes	Yes	Yes	Yes	Yes		Non-housewife	50 USA $ or more	Less than 30	Yes	Urban	Health center	ayana
171	Health facility		35 or older	Christan	2-3	Literate	No	no	Yes		Yes	Yes	Yes	Yes	Yes	No	No	Yes	Yes		Non-housewife	Less than 50 USA $	30 and more	Yes	Urban	Health center	ayana
172	Home		20-34	Moslem	0-1	Literate	Yes	no	No		No	No	No	No	No	No	Yes	No	No		Housewife	50 USA $ or more	Less than 30	Yes	Rural	Health post	lalistu hanger
173	Home		35 or older	Christan	2-3	Illetrate	No	yes	No		Yes	Yes	Yes	Yes	No	No	Yes	Yes	No		Housewife	50 USA $ or more	30 and more	No	Rural	Health post	lalistu hanger
174	Home		20-34	Moslem	2-3	Illetrate	No	yes	Yes		Yes	Yes	Yes	Yes	No	No	Yes	Yes	No		Non-housewife	Less than 50 USA $	Less than 30	No	Rural	Health post	lalistu hanger
175	Health facility		35 or older	Christan	4 or more children	Illetrate	Yes	yes	Yes		No	No	Yes	No	Yes	No	No	Yes	No		Housewife	Less than 50 USA $	Less than 30	No	Rural	Health post	lalistu hanger
176	Home		20-34	Christan	2-3	Illetrate	Yes	yes	Yes		No	No	Yes	No	Yes	No	Yes	Yes	Yes		Non-housewife	50 USA $ or more	Less than 30	No	Rural	Health post	lalistu hanger
177	Health facility		20-34	Moslem	0-1	Literate	No	yes	Yes		Yes	No	No	Yes	Yes	No	No	No	No		Non-housewife	Less than 50 USA $	30 and more	No	Rural	Health center	lalistu hanger
178	Home		35 or older	Christan	2-3	Illetrate	No	yes	Yes		Yes	No	Yes	Yes	No	No	Yes	Yes	No		Non-housewife	50 USA $ or more	30 and more	No	Rural	Health post	lalistu hanger
179	Health facility		35 or older	Moslem	2-3	Illetrate	No	no	Yes		Yes	No	Yes	Yes	Yes	No	No	Yes	No		Non-housewife	50 USA $ or more	Less than 30	No	Rural	Health post	lalistu hanger
180	Health facility		20-34	Christan	0-1	Literate	Yes	yes	No		Yes	No	Yes	Yes	Yes	Yes	Yes	Yes	Yes		Non-housewife	50 USA $ or more	30 and more	No	Rural	Health post	lalistu hanger
181	Health facility		19 or younger	Christan	0-1	Literate	Yes	no	No		Yes	No	Yes	Yes	Yes	Yes	Yes	Yes	No		Non-housewife	50 USA $ or more	30 and more	No	Rural	Health post	lalistu hanger
182	Home		19 or younger	Moslem	2-3	Illetrate	No	no	Yes		Yes	Yes	Yes	Yes	Yes	Yes	No	Yes	Yes		Non-housewife	50 USA $ or more	Less than 30	No	Rural	Health post	lalistu hanger
183	Home		35 or older	Christan	4 or more children	Illetrate	No	no	No		Yes	No	Yes	Yes	Yes	No	Yes	Yes	Yes		Non-housewife	Less than 50 USA $	Less than 30	No	Rural	Health post	lalistu hanger
184	Home		19 and less	Moslem	0-1	Illetrate	Yes	no	No		Yes	No	Yes	Yes	Yes	No	Yes	Yes	Yes		Non-housewife	Less than 50 USA $	Less than 30	No	Rural	Health post	lalistu hanger
185	Home		20-34	Moslem	0-1	Literate	No	no	No		Yes	No	No	Yes	Yes	No	No	No	No		Housewife	50 USA $ or more	Less than 30	No	Rural	Health post	lalistu hanger
186	Health facility		20-34	Moslem	2-3	Illetrate	No	yes	Yes		Yes	No	Yes	Yes	Yes	Yes	Yes	No	No		Non-housewife	Less than 50 USA $	Less than 30	No	Rural	Health post	lalistu hanger
187	Home		35 or older	Moslem	4 or more children	Illetrate	Yes	no	Yes		No	No	Yes	No	Yes	No	No	Yes	No		Housewife	50 USA $ or more	30 and more	No	Rural	Health post	lalistu hanger
188	Health facility		35 or older	Moslem	4 or more children	Illetrate	Yes	yes	Yes		Yes	Yes	Yes	Yes	Yes	Yes	Yes	Yes	No		Housewife	50 USA $ or more	Less than 30	No	Rural	Health post	lalistu hanger
189	Home		20-34	Moslem	4 or more children	Illetrate	Yes	yes	Yes		No	No	Yes	No	Yes	Yes	No	No	No		Housewife	50 USA $ or more	Less than 30	No	Rural	Health post	lalistu hanger
190	Home		20-34	Moslem	0-1	Literate	No	yes	No		Yes	No	Yes	Yes	Yes	Yes	No	No	No		Housewife	Less than 50 USA $	Less than 30	No	Rural	Health post	lalistu hanger
191	Health facility		19 or younger	Moslem	0-1	Literate	No	yes	Yes		Yes	No	No	Yes	Yes	Yes	Yes	No	Yes		Non-housewife	Less than 50 USA $	Less than 30	Yes	Rural	Health post	lalistu hanger
192	Health facility		20-34	Moslem	2-3	Illetrate	No	yes	Yes		Yes	No	Yes	Yes	Yes	No	No	No	No		Non-housewife	Less than 50 USA $	30 and more	No	Rural	Health post	lalistu hanger
193	Home		20-34	Moslem	4 or more children	Illetrate	No	yes	Yes		No	No	No	Yes	No	No	Yes	No	Yes		Non-housewife	Less than 50 USA $	Less than 30	No	Rural	Health post	lalistu hanger
194	Health facility		20-34	Moslem	4 or more children	Illetrate	Yes	yes	Yes		No	No	No	Yes	Yes	No	No	No	Yes		Non-housewife	Less than 50 USA $	Less than 30	Yes	Rural	Health post	lalistu hanger
195	Home		20-34	Moslem	0-1	Illetrate	Yes	yes	Yes		No	No	No	Yes	No	No	Yes	No	Yes		Non-housewife	Less than 50 USA $	Less than 30	No	Rural	Health post	lalistu hanger
196	Health facility		19 or younger	Moslem	0-1	Illetrate	Yes	yes	Yes		No	No	Yes	Yes	Yes	No	No	Yes	No		Housewife	50 USA $ or more	Less than 30	No	Rural	Health post	lalistu hanger
197	Home		20-34	Moslem	2-3	Illetrate	No	yes	Yes		No	No	Yes	Yes	No	No	Yes	No	No		Housewife	Less than 50 USA $	Less than 30	No	Rural	Health post	lalistu hanger
198	Health facility		35 or older	Moslem	4 or more children	Illetrate	No	no	Yes		No	No	Yes	Yes	Yes	Yes	Yes	Yes	No		Non-housewife	Less than 50 USA $	Less than 30	No	Rural	Health post	lalistu hanger
199	Home		35 or older	Moslem	0-1	Illetrate	No	yes	Yes		No	No	Yes	Yes	No	No	Yes	No	Yes		Housewife	Less than 50 USA $	Less than 30	Yes	Rural	Health post	lalistu hanger
200	Health facility		20-34	Moslem	2-3	Illetrate	Yes	no	Yes		No	No	Yes	Yes	No	Yes	No	Yes	No		Housewife	Less than 50 USA $	Less than 30	No	Rural	Health post	lalistu hanger
201	Home		20-34	Moslem	2-3	Illetrate	Yes	yes	Yes		No	No	No	Yes	Yes	No	Yes	No	No		Non-housewife	Less than 50 USA $	Less than 30	No	Rural	Health post	lalistu hanger
202	Health facility		20-34	Moslem	2-3	Illetrate	Yes	yes	Yes		No	No	No	Yes	Yes	No	No	No	Yes		Housewife	50 USA $ or more	Less than 30	No	Rural	Health post	lalistu hanger
203	Health facility		20-34	Moslem	2-3	Illetrate	Yes	no	Yes		Yes	Yes	Yes	Yes	Yes	No	Yes	Yes	Yes		Housewife	50 USA $ or more	30 and more	No	Rural	Others	lalistu hanger
204	Home		20-34	Moslem	4 or more children	Illetrate	Yes	yes	No		No	No	No	No	Yes	No	Yes	No	No		Non-housewife	Less than 50 USA $	Less than 30	Yes	Rural	Health post	lalistu hanger
205	Health facility		20-34	Moslem	0-1	Literate	No	no	No		Yes	Yes	Yes	Yes	Yes	No	Yes	Yes	No		Non-housewife	50 USA $ or more	Less than 30	No	Rural	Health post	lalistu hanger
206	Health facility		19 or younger	Moslem	0-1	Illetrate	No	yes	No		Yes	Yes	No	Yes	Yes	Yes	Yes	No	Yes		Housewife	50 USA $ or more	Less than 30	No	Rural	Health post	lalistu hanger
207	Home		35 or older	Moslem	4 or more children	Illetrate	No	yes	No		No	No	No	No	Yes	No	Yes	No	Yes		Non-housewife	Less than 50 USA $	Less than 30	No	Rural	Health post	lalistu hanger
208	Home		20-34	Moslem	2-3	Illetrate	No	no	Yes		Yes	Yes	Yes	Yes	No	No	Yes	Yes	No		Non-housewife	Less than 50 USA $	Less than 30	Yes	Rural	Health post	lalistu hanger
209	Health facility		20-34	Moslem	2-3	Illetrate	Yes	no	Yes		Yes	No	Yes	Yes	Yes	No	Yes	Yes	Yes		Non-housewife	50 USA $ or more	Less than 30	No	Rural	Health center	lalistu hanger
210	Home		20-34	Moslem	0-1	Illetrate	Yes	no	Yes		Yes	No	Yes	Yes	Yes	Yes	Yes	No	Yes		Non-housewife	Less than 50 USA $	30 and more	No	Rural	Health post	lalistu hanger
211	Home		19 or younger	Moslem	0-1	Illetrate	Yes	no	Yes		No	No	Yes	No	Yes	No	No	No	No		Housewife	50 USA $ or more	30 and more	No	Rural	Health post	lalistu hanger
212	Health facility		20-34	Moslem	2-3	Literate	No	no	No		No	No	Yes	No	No	No	Yes	No	No		Non-housewife	Less than 50 USA $	Less than 30	No	Rural	Health post	lalistu hanger
213	Home		20-34	Moslem	4 or more children	Illetrate	Yes	no	Yes		No	No	No	No	Yes	No	Yes	No	Yes		Non-housewife	Less than 50 USA $	Less than 30	No	Rural	Health post	lalistu hanger
214	Health facility		19 or younger	Moslem	0-1	Illetrate	No	yes	No		Yes	Yes	Yes	Yes	Yes	Yes	No	Yes	Yes		Non-housewife	50 USA $ or more	Less than 30	Yes	Rural	Health center	lalistu hanger
215	Home		19 or younger	Moslem	0-1	Illetrate	Yes	no	No		Yes	Yes	No	Yes	Yes	No	Yes	No	Yes		Housewife	50 USA $ or more	Less than 30	No	Rural	Health post	lalistu hanger
216	Health facility		20-34	Moslem	0-1	Literate	No	yes	No		No	No	Yes	No	Yes	No	No	Yes	Yes		Housewife	50 USA $ or more	30 and more	No	Rural	Health post	lalistu hanger
217	Health facility		20-34	Moslem	0-1	Literate	No	no	No		Yes	No	Yes	Yes	Yes	No	No	Yes	Yes		Housewife	Less than 50 USA $	Less than 30	No	Rural	Health center	lalistu hanger
218	Health facility		20-34	Christan	2-3	Literate	No	no	Yes		Yes	No	Yes	No	Yes	Yes	No	No	Yes		Non-housewife	50 USA $ or more	Less than 30	Yes	Rural	Others	lalistu hanger
219	Health facility		20-34	Moslem	0-1	Illetrate	No	yes	Yes		Yes	No	No	Yes	Yes	Yes	No	No	No		Housewife	Less than 50 USA $	Less than 30	No	Rural	Health center	lalistu hanger
220	Home		35 or older	Moslem	2-3	Illetrate	Yes	yes	Yes		No	Yes	No	No	Yes	Yes	Yes	No	Yes		Housewife	Less than 50 USA $	Less than 30	No	Rural	Health post	lalistu hanger
221	Home		35 or older	Christan	0-1	Illetrate	Yes	no	Yes		Yes	No	No	Yes	Yes	Yes	Yes	No	No		Non-housewife	50 USA $ or more	30 and more	Yes	Rural	Health post	lalistu hanger
222	Health facility		35 or older	Moslem	4 or more children	Illetrate	No	yes	No		No	No	Yes	No	Yes	No	No	No	No		Housewife	Less than 50 USA $	Less than 30	No	Rural	Health post	lalistu hanger
223	Home		35 or older	Moslem	4 or more children	Illetrate	Yes	no	No		No	No	No	No	No	Yes	No	Yes	No		Housewife	Less than 50 USA $	30 and more	No	Rural	Health post	lalistu hanger
224	Home		19 or younger	Moslem	4 or more children	Illetrate	No	no	Yes		Yes	No	No	Yes	No	No	Yes	No	No		Housewife	Less than 50 USA $	Less than 30	No	Rural	Health post	lalistu hanger
225	Home		19 or younger	Christan	0-1	Literate	No	no	No		Yes	Yes	No	Yes	Yes	No	No	Yes	Yes		Housewife	50 USA $ or more	Less than 30	No	Rural	Health post	lalistu hanger
226	Home		20-34	Moslem	0-1	Illetrate	Yes	no	Yes		No	Yes	No	Yes	Yes	No	No	No	No		Non-housewife	Less than 50 USA $	Less than 30	No	Rural	Health post	lalistu hanger
227	Health facility		20-34	Moslem	2-3	Illetrate	No	yes	No		No	Yes	Yes	Yes	No	No	No	Yes	No		Non-housewife	Less than 50 USA $	Less than 30	Yes	Rural	Health center	lalistu hanger
228	Home		35 or older	Moslem	4 or more children	Illetrate	No	no	Yes		No	Yes	No	Yes	Yes	Yes	Yes	No	No		Non-housewife	50 USA $ or more	30 and more	Yes	Rural	Others	lalistu hanger
229	Health facility		20-34	Moslem	2-3	Illetrate	Yes	yes	No		No	Yes	Yes	Yes	Yes	No	No	Yes	No		Non-housewife	50 USA $ or more	Less than 30	No	Rural	Health post	lalistu hanger
230	Home		20-34	Moslem	2-3	Illetrate	No	no	Yes		Yes	Yes	No	Yes	Yes	No	No	Yes	Yes		Housewife	50 USA $ or more	Less than 30	Yes	Rural	Health post	lalistu hanger
231	Home		20-34	Moslem	0-1	Illetrate	Yes	yes	Yes		No	No	No	Yes	No	No	Yes	No	No		Non-housewife	Less than 50 USA $	30 and more	No	Rural	Health post	lalistu hanger
232	Health facility		19 or younger	Christan	0-1	Literate	No	no	Yes		Yes	Yes	No	Yes	Yes	No	No	No	Yes		Housewife	50 USA $ or more	Less than 30	No	Rural	Health center	lalistu hanger
233	Home		20-34	Christan	2-3	Illetrate	No	no	No		Yes	No	Yes	Yes	Yes	Yes	No	Yes	Yes		Non-housewife	50 USA $ or more	Less than 30	No	Rural	Others	lalistu hanger
234	Health facility		20-34	Moslem	2-3	Literate	Yes	yes	No		Yes	No	Yes	Yes	No	No	No	Yes	Yes		Non-housewife	50 USA $ or more	Less than 30	No	Rural	Health post	lalistu hanger
235	Health facility		19 or younger	Christan	0-1	Literate	No	yes	Yes		Yes	No	Yes	Yes	No	No	Yes	Yes	Yes		Housewife	50 USA $ or more	Less than 30	No	Rural	Health post	lalistu hanger
236	Home		19 or younger	Christan	0-1	Illetrate	No	no	Yes		Yes	No	No	Yes	No	No	No	No	Yes		Housewife	50 USA $ or more	Less than 30	No	Rural	Health center	lalistu hanger
237	Home		20-34	Moslem	0-1	Illetrate	No	no	No		Yes	No	No	Yes	No	No	No	No	Yes		Housewife	50 USA $ or more	Less than 30	No	Rural	Health post	lalistu hanger
238	Home		20-34	Christan	4 or more children	Illetrate	No	no	Yes		Yes	No	No	Yes	Yes	Yes	No	No	Yes		Housewife	50 USA $ or more	30 and more	No	Rural	Health center	lalistu hanger
239	Home		20-34	Christan	2-3	Illetrate	No	no	No		Yes	No	Yes	Yes	Yes	No	No	No	No		Housewife	Less than 50 USA $	30 and more	No	Rural	Health post	lalistu hanger
240	Health facility		20-34	Moslem	0-1	Literate	Yes	yes	Yes		No	Yes	Yes	No	Yes	Yes	No	No	No		Non-housewife	Less than 50 USA $	30 and more	No	Rural	Health post	lalistu hanger
241	Home		20-34	Moslem	0-1	Literate	No	no	Yes		Yes	Yes	Yes	No	No	No	No	Yes	Yes		Non-housewife	50 USA $ or more	Less than 30	No	Rural	Others	lalistu hanger
242	Health facility		19 or younger	Christan	0-1	Literate	No	yes	Yes		Yes	No	Yes	No	Yes	No	No	No	No		Housewife	50 USA $ or more	Less than 30	No	Rural	Health post	lalistu hanger
243	Home		20-34	Moslem	2-3	Illetrate	Yes	no	Yes		No	Yes	Yes	No	No	Yes	No	Yes	No		Non-housewife	50 USA $ or more	Less than 30	No	Rural	Health post	lalistu hanger
244	Home		20-34	Moslem	2-3	Illetrate	No	yes	Yes		Yes	Yes	Yes	Yes	Yes	Yes	No	Yes	No		Non-housewife	50 USA $ or more	Less than 30	No	Rural	Others	lalistu hanger
245	Health facility		20-34	Moslem	2-3	Literate	Yes	yes	No		Yes	No	Yes	Yes	Yes	No	Yes	Yes	No		Non-housewife	Less than 50 USA $	Less than 30	No	Rural	Health post	lalistu hanger
246	Home		19 or younger	Christan	0-1	Illetrate	No	no	Yes		Yes	No	Yes	Yes	Yes	No	Yes	Yes	No		Housewife	50 USA $ or more	Less than 30	No	Rural	Health post	lalistu hanger
247	Health facility		19 or younger	Moslem	0-1	Illetrate	No	no	Yes		Yes	Yes	Yes	Yes	Yes	Yes	Yes	Yes	Yes		Housewife	50 USA $ or more	Less than 30	No	Rural	Health center	lalistu hanger
248	Home		20-34	Christan	2-3	Illetrate	Yes	no	No		Yes	No	No	Yes	Yes	Yes	Yes	No	No		Housewife	50 USA $ or more	Less than 30	No	Rural	Health post	lalistu hanger
249	Health facility		20-34	Christan	0-1	Literate	Yes	no	No		Yes	Yes	No	Yes	Yes	No	Yes	Yes	No		Housewife	Less than 50 USA $	Less than 30	No	Rural	Health post	lalistu hanger
250	Health facility		19 or younger	Moslem	0-1	Illetrate	Yes	yes	Yes		Yes	No	Yes	Yes	Yes	No	Yes	Yes	No		Non-housewife	50 USA $ or more	Less than 30	No	Rural	Health post	lalistu hanger
251	Home		20-34	Christan	2-3	Illetrate	Yes	no	Yes		Yes	Yes	Yes	Yes	Yes	No	No	No	Yes		Housewife	50 USA $ or more	Less than 30	No	Rural	Health center	lalistu hanger
252	Home		20-34	Moslem	0-1	Illetrate	No	no	Yes		No	Yes	Yes	No	Yes	No	No	Yes	Yes		Housewife	Less than 50 USA $	Less than 30	No	Rural	Health post	lalistu hanger
253	Health facility		19 or younger	Christan	0-1	Literate	No	yes	Yes		Yes	Yes	Yes	Yes	Yes	No	No	Yes	No		Non-housewife	50 USA $ or more	Less than 30	Yes	Rural	Health center	lalistu hanger
254	Home		20-34	Moslem	4 or more children	Literate	No	no	Yes		No	No	Yes	No	Yes	No	No	Yes	Yes		Non-housewife	Less than 50 USA $	Less than 30	No	Rural	Health post	lalistu hanger
255	Home		20-34	Christan	2-3	Illetrate	Yes	no	Yes		No	Yes	Yes	No	Yes	Yes	No	No	Yes		Housewife	Less than 50 USA $	Less than 30	No	Rural	Health post	lalistu hanger
256	Health facility		20-34	Christan	0-1	Illetrate	Yes	yes	Yes		Yes	Yes	Yes	Yes	No	No	No	Yes	No		Housewife	Less than 50 USA $	Less than 30	No	Rural	Health center	lalistu hanger
257	Health facility		19 or younger	Christan	0-1	Literate	Yes	yes	Yes		No	Yes	Yes	No	Yes	Yes	Yes	No	Yes		Housewife	50 USA $ or more	Less than 30	No	Rural	Health post	lalistu hanger
258	Home		20-34	Moslem	2-3	Illetrate	No	no	Yes		Yes	No	No	Yes	Yes	No	Yes	No	Yes		Housewife	Less than 50 USA $	Less than 30	No	Rural	Health post	lalistu hanger
259	Home		35 or older	Moslem	0-1	Illetrate	No	no	No		No	No	No	No	Yes	No	Yes	No	No		Housewife	50 USA $ or more	Less than 30	No	Rural	Health post	lalistu hanger
260	Home		20-34	Christan	2-3	Literate	Yes	no	Yes		Yes	Yes	No	Yes	Yes	No	Yes	No	Yes		Housewife	50 USA $ or more	Less than 30	No	Rural	Health post	lalistu hanger
261	Home		19 or younger	Christan	4 or more children	Literate	Yes	no	Yes		Yes	Yes	No	Yes	Yes	Yes	No	Yes	No		Housewife	Less than 50 USA $	Less than 30	No	Rural	Others	lalistu hanger
262	Home		20-34	Christan	2-3	Literate	Yes	no	No		Yes	Yes	No	Yes	Yes	Yes	Yes	Yes	Yes		Housewife	50 USA $ or more	30 and more	No	Rural	Health post	lalistu hanger
263	Health facility		35 or older	Moslem	4 or more children	Illetrate	Yes	no	Yes		No	Yes	No	No	Yes	Yes	Yes	No	No		Housewife	50 USA $ or more	Less than 30	No	Rural	Health post	lalistu hanger
264	Health facility		20-34	Moslem	2-3	Illetrate	No	yes	Yes		No	Yes	Yes	No	No	No	Yes	Yes	Yes		Non-housewife	50 USA $ or more	Less than 30	No	Rural	Health post	lalistu hanger
265	Health facility		19 or younger	Christan	0-1	Literate	Yes	yes	No		Yes	Yes	No	Yes	Yes	No	Yes	Yes	No		Non-housewife	50 USA $ or more	Less than 30	Yes	Rural	Others	lalistu hanger
266	Home		20-34	Christan	4 or more children	Illetrate	No	no	Yes		No	No	No	No	Yes	No	Yes	No	Yes		Housewife	Less than 50 USA $	30 and more	No	Rural	Health post	lalistu hanger
267	Home		20-34	Christan	2-3	Literate	Yes	no	No		No	No	No	No	Yes	No	Yes	No	Yes		Housewife	Less than 50 USA $	30 and more	No	Rural	Health post	lalistu hanger
268	Home		20-34	Christan	0-1	Illetrate	Yes	no	No		Yes	No	No	Yes	No	Yes	No	Yes	Yes		Non-housewife	Less than 50 USA $	Less than 30	No	Rural	Health post	lalistu hanger
269	Health facility		20-34	Moslem	0-1	Illetrate	No	yes	Yes		No	No	Yes	Yes	Yes	Yes	No	Yes	No		Non-housewife	50 USA $ or more	30 and more	No	Rural	Health post	lalistu hanger
270	Health facility		20-34	Christan	0-1	Literate	Yes	yes	Yes		No	No	Yes	Yes	No	No	No	Yes	No		Housewife	50 USA $ or more	30 and more	Yes	Rural	Health post	lalistu hanger
271	Home		20-34	Christan	2-3	Literate	Yes	yes	Yes		No	No	Yes	Yes	Yes	No	Yes	No	Yes		Housewife	50 USA $ or more	Less than 30	No	Rural	Health post	lalistu hanger
272	Health facility		20-34	Moslem	4 or more children	Illetrate	Yes	no	Yes		No	No	Yes	Yes	Yes	No	Yes	Yes	No		Housewife	50 USA $ or more	Less than 30	Yes	Rural	Health post	lalistu hanger
273	Health facility		19 or younger	Moslem	0-1	Illetrate	Yes	yes	Yes		Yes	Yes	No	Yes	Yes	No	Yes	No	No		Housewife	Less than 50 USA $	Less than 30	Yes	Rural	Health post	lalistu hanger
274	Health facility		35 or older	Christan	2-3	Illetrate	No	no	Yes		No	Yes	Yes	Yes	Yes	No	Yes	Yes	Yes		Housewife	Less than 50 USA $	30 and more	Yes	Rural	Health post	lalistu hanger
275	Health facility		20-34	Christan	2-3	Literate	Yes	yes	Yes		No	No	Yes	Yes	Yes	Yes	Yes	Yes	No		Non-housewife	50 USA $ or more	30 and more	Yes	Rural	Health post	lalistu hanger
276	Home		20-34	Moslem	0-1	Literate	Yes	no	No		Yes	No	Yes	Yes	No	No	Yes	Yes	Yes		Non-housewife	50 USA $ or more	Less than 30	No	Rural	Health post	lalistu hanger
277	Health facility		20-34	Christan	0-1	Literate	Yes	yes	Yes		Yes	Yes	Yes	Yes	Yes	No	Yes	Yes	No		Housewife	50 USA $ or more	Less than 30	No	Rural	Health post	lalistu hanger
278	Home		20-34	Christan	2-3	Illetrate	Yes	no	No		No	No	No	Yes	No	No	Yes	No	No		Housewife	Less than 50 USA $	Less than 30	No	Rural	Health post	lalistu hanger
279	Health facility		35 or older	Moslem	2-3	Illetrate	No	yes	Yes		No	Yes	No	Yes	No	Yes	Yes	No	No		Housewife	Less than 50 USA $	Less than 30	Yes	Rural	Health post	lalistu hanger
280	Home		20-34	Christan	0-1	Illetrate	Yes	no	Yes		No	Yes	Yes	Yes	Yes	No	Yes	Yes	Yes		Non-housewife	Less than 50 USA $	Less than 30	No	Rural	Health post	lalistu hanger
281	Health facility		19 or younger	Moslem	0-1	Literate	Yes	yes	Yes		No	Yes	Yes	Yes	Yes	No	Yes	Yes	Yes		Housewife	Less than 50 USA $	30 and more	No	Rural	Health post	lalistu hanger
282	Health facility		19 or younger	Moslem	0-1	Literate	Yes	yes	Yes		Yes	Yes	No	Yes	Yes	No	Yes	No	Yes		Non-housewife	50 USA $ or more	30 and more	Yes	Rural	Health post	lalistu hanger
283	Health facility		35 or older	Moslem	4 or more children	Illetrate	No	no	Yes		No	No	Yes	Yes	No	No	Yes	Yes	Yes		Housewife	Less than 50 USA $	30 and more	No	Rural	Health post	lalistu hanger
284	Home		20-34	Moslem	2-3	Illetrate	Yes	no	No		No	No	No	Yes	No	No	No	No	Yes		Housewife	Less than 50 USA $	Less than 30	No	Rural	Health post	lalistu hanger
285	Home		35 or older	Moslem	0-1	Illetrate	Yes	no	Yes		No	No	No	No	No	No	No	No	Yes		Non-housewife	Less than 50 USA $	30 and more	No	Rural	Health post	lalistu hanger
286	Home		20-34	Christan	2-3	Literate	Yes	no	Yes		Yes	No	No	Yes	Yes	No	No	No	No		Housewife	Less than 50 USA $	Less than 30	No	Rural	Health post	lalistu hanger
287	Health facility		19 or younger	Christan	0-1	Illetrate	Yes	yes	Yes		Yes	Yes	Yes	Yes	Yes	Yes	Yes	No	No		Housewife	Less than 50 USA $	Less than 30	Yes	Rural	Health post	lalistu hanger
288	Health facility		19 or younger	Moslem	0-1	Literate	No	yes	Yes		Yes	No	Yes	Yes	Yes	No	No	Yes	No		Non-housewife	Less than 50 USA $	Less than 30	No	Rural	Health center	lalistu hanger
289	Home		35 or older	Moslem	4 or more children	Illetrate	Yes	no	Yes		No	Yes	No	No	No	No	No	Yes	No		Housewife	Less than 50 USA $	30 and more	No	Rural	Health post	lalistu hanger
290	Home		20-34	Moslem	0-1	Illetrate	Yes	no	Yes		Yes	No	No	Yes	Yes	No	No	No	No		Non-housewife	50 USA $ or more	Less than 30	No	Rural	Health post	lalistu hanger
291	Home		20-34	Moslem	2-3	Illetrate	Yes	no	Yes		No	Yes	No	No	Yes	No	No	No	No		Housewife	Less than 50 USA $	Less than 30	No	Rural	Health post	lalistu hanger
292	Home		20-34	Moslem	2-3	Illetrate	No	no	Yes		No	No	No	No	No	No	No	No	Yes		Non-housewife	Less than 50 USA $	Less than 30	No	Rural	Health post	lalistu hanger
293	Health facility		19 or younger	Moslem	2-3	Illetrate	Yes	yes	Yes		Yes	Yes	Yes	Yes	Yes	No	Yes	No	No		Non-housewife	50 USA $ or more	Less than 30	No	Rural	Health center	lalistu hanger
294	Home		19 or younger	Christan	0-1	Illetrate	Yes	no	No		Yes	No	Yes	Yes	Yes	No	No	Yes	No		Non-housewife	50 USA $ or more	Less than 30	No	Rural	Health center	lalistu hanger
295	Health facility		19 or younger	Moslem	2-3	Illetrate	No	yes	No		Yes	Yes	Yes	Yes	Yes	No	No	Yes	No		Non-housewife	Less than 50 USA $	Less than 30	No	Urban	Health center	hanger gute
296	Health facility		19 or younger	Moslem	0-1	Literate	Yes	yes	Yes		Yes	Yes	Yes	Yes	Yes	No	No	Yes	No		Housewife	Less than 50 USA $	30 and more	No	Urban	Health center	hanger gute
297	Home		35 or older	Moslem	4 or more children	Illetrate	Yes	no	No		Yes	No	Yes	Yes	Yes	No	Yes	No	Yes		Housewife	Less than 50 USA $	Less than 30	No	Urban	Health center	hanger gute
298	Health facility		20-34	Christan	0-1	Literate	Yes	no	Yes		Yes	No	Yes	Yes	Yes	No	No	Yes	Yes		Housewife	Less than 50 USA $	Less than 30	No	Urban	Health center	hanger gute
299	Health facility		35 or older	Christan	4 or more children	Literate	Yes	no	Yes		Yes	No	Yes	Yes	Yes	No	No	Yes	Yes		Non-housewife	Less than 50 USA $	Less than 30	No	Urban	Health center	hanger gute
300	Health facility		20-34	Christan	0-1	Illetrate	Yes	yes	Yes		No	No	Yes	No	Yes	No	Yes	Yes	No		Non-housewife	Less than 50 USA $	30 and more	No	Urban	Health center	hanger gute
301	Health facility		19 or younger	Christan	0-1	Literate	Yes	yes	Yes		Yes	No	Yes	Yes	Yes	No	Yes	Yes	Yes		Housewife	Less than 50 USA $	Less than 30	No	Urban	Health center	hanger gute
302	Home		20-34	Moslem	0-1	Illetrate	Yes	no	Yes		No	Yes	No	No	Yes	No	Yes	No	No		Housewife	50 USA $ or more	Less than 30	No	Urban	Health center	hanger gute
303	Health facility		35 or older	Moslem	2-3	Illetrate	Yes	yes	Yes		No	No	No	No	Yes	No	Yes	Yes	No		Non-housewife	Less than 50 USA $	Less than 30	No	Urban	Health center	hanger gute
304	Home		20-34	Moslem	0-1	Literate	Yes	no	Yes		Yes	No	Yes	Yes	Yes	No	No	Yes	No		Non-housewife	Less than 50 USA $	30 and more	No	Urban	Health center	hanger gute
305	Health facility		19 or younger	Moslem	4 or more children	Literate	Yes	no	Yes		Yes	No	No	Yes	Yes	No	Yes	Yes	No		Non-housewife	Less than 50 USA $	30 and more	No	Urban	Health center	hanger gute
306	Health facility		20-34	Christan	4 or more children	Literate	Yes	no	Yes		Yes	No	Yes	Yes	Yes	No	No	Yes	Yes		Housewife	Less than 50 USA $	Less than 30	Yes	Urban	Health center	hanger gute
307	Health facility		20-34	Moslem	0-1	Illetrate	Yes	yes	No		Yes	No	Yes	Yes	Yes	No	No	Yes	Yes		Non-housewife	Less than 50 USA $	30 and more	No	Urban	Health center	hanger gute
308	Home		20-34	Christan	0-1	Illetrate	Yes	no	No		Yes	Yes	No	Yes	Yes	No	No	Yes	No		Housewife	Less than 50 USA $	Less than 30	No	Urban	Health center	hanger gute
309	Home		19 or younger	Christan	0-1	Illetrate	Yes	no	Yes		Yes	Yes	No	Yes	Yes	No	Yes	Yes	No		Housewife	Less than 50 USA $	Less than 30	No	Urban	Health center	hanger gute
310	Health facility		20-34	Moslem	0-1	Illetrate	Yes	yes	No		Yes	Yes	Yes	Yes	Yes	No	Yes	Yes	No		Non-housewife	Less than 50 USA $	30 and more	Yes	Urban	Health center	hanger gute
311	Health facility		20-34	Moslem	0-1	Illetrate	No	yes	No		Yes	No	Yes	Yes	No	Yes	No	Yes	No		Housewife	50 USA $ or more	30 and more	No	Urban	Health center	hanger gute
312	Home		20-34	Moslem	2-3	Illetrate	No	yes	Yes		Yes	No	Yes	Yes	Yes	No	Yes	Yes	Yes		Non-housewife	50 USA $ or more	Less than 30	No	Urban	Health center	hanger gute
313	Health facility		20-34	Christan	4 or more children	Illetrate	No	yes	Yes		Yes	Yes	Yes	Yes	Yes	No	Yes	Yes	No		Housewife	Less than 50 USA $	Less than 30	Yes	Urban	Health center	hanger gute
314	Health facility		19 or younger	Christan	4 or more children	Literate	Yes	yes	No		No	Yes	Yes	No	Yes	Yes	No	No	No		Housewife	50 USA $ or more	Less than 30	No	Urban	Health center	hanger gute
315	Home		20-34	Moslem	4 or more children	Illetrate	Yes	no	Yes		No	Yes	Yes	No	No	No	Yes	No	No		Housewife	50 USA $ or more	Less than 30	No	Urban	Others	hanger gute
316	Health facility		19 or younger	Christan	0-1	Literate	No	yes	Yes		Yes	No	No	Yes	Yes	No	No	Yes	Yes		Housewife	50 USA $ or more	30 and more	No	Urban	Health center	hanger gute
317	Home		35 or older	Moslem	4 or more children	Illetrate	Yes	yes	Yes		No	No	No	No	Yes	Yes	No	No	No		Housewife	50 USA $ or more	30 and more	No	Urban	Others	hanger gute
318	Health facility		19 or younger	Moslem	0-1	Illetrate	Yes	no	Yes		No	Yes	Yes	No	Yes	No	No	No	No		Non-housewife	50 USA $ or more	30 and more	No	Urban	Health center	hanger gute
319	Health facility		20-34	Christan	0-1	Literate	No	yes	Yes		Yes	No	Yes	Yes	No	No	No	Yes	No		Housewife	50 USA $ or more	30 and more	No	Urban	Health center	hanger gute
320	Home		35 or older	Moslem	4 or more children	Literate	Yes	no	No		No	Yes	No	No	No	No	Yes	No	No		Housewife	Less than 50 USA $	30 and more	No	Urban	Health center	hanger gute
321	Health facility		20-34	Christan	2-3	Literate	No	yes	Yes		Yes	No	Yes	Yes	Yes	Yes	No	Yes	Yes		Non-housewife	50 USA $ or more	Less than 30	No	Urban	Health center	hanger gute
322	Health facility		20-34	Moslem	0-1	Literate	Yes	no	No		Yes	Yes	Yes	Yes	Yes	No	Yes	Yes	Yes		Housewife	50 USA $ or more	30 and more	No	Urban	Health center	hanger gute
323	Health facility		19 or younger	Moslem	2-3	Illetrate	Yes	yes	Yes		No	No	No	No	Yes	Yes	No	No	Yes		Non-housewife	50 USA $ or more	30 and more	No	Urban	Health center	hanger gute
324	Home		19 or younger	Moslem	0-1	Illetrate	No	yes	Yes		Yes	No	No	Yes	Yes	No	No	Yes	No		Housewife	50 USA $ or more	30 and more	No	Urban	Others	hanger gute
325	Health facility		20-34	Christan	0-1	Literate	Yes	yes	Yes		Yes	No	Yes	Yes	Yes	Yes	Yes	Yes	Yes		Housewife	50 USA $ or more	30 and more	No	Urban	Health center	hanger gute
326	Health facility		20-34	Moslem	0-1	Literate	Yes	yes	Yes		Yes	Yes	Yes	Yes	Yes	No	Yes	Yes	Yes		Non-housewife	50 USA $ or more	30 and more	No	Urban	Health center	hanger gute
327	Home		19 or younger	Moslem	2-3	Literate	Yes	no	No		Yes	Yes	No	Yes	Yes	No	No	Yes	No		Non-housewife	50 USA $ or more	30 and more	No	Urban	Health center	hanger gute
328	Home		20-34	Moslem	4 or more children	Literate	No	no	No		No	Yes	No	No	Yes	No	No	No	No		Housewife	50 USA $ or more	30 and more	No	Urban	Health center	hanger gute
329	Health facility		20-34	Moslem	2-3	Illetrate	Yes	no	No		Yes	Yes	No	Yes	Yes	No	Yes	Yes	No		Housewife	50 USA $ or more	30 and more	No	Urban	Health center	hanger gute
330	Health facility		20-34	Moslem	0-1	Literate	Yes	no	No		Yes	Yes	No	Yes	Yes	Yes	Yes	Yes	No		Non-housewife	50 USA $ or more	30 and more	No	Urban	Health center	hanger gute
331	Health facility		19 or younger	Christan	0-1	Literate	Yes	yes	Yes		No	Yes	Yes	Yes	Yes	No	Yes	No	No		Non-housewife	50 USA $ or more	Less than 30	No	Urban	Health center	hanger gute
332	Health facility		20-34	Moslem	0-1	Illetrate	Yes	no	Yes		No	Yes	Yes	Yes	Yes	No	No	No	No		Housewife	Less than 50 USA $	30 and more	No	Urban	Health center	hanger gute
333	Home		20-34	Christan	4 or more children	Illetrate	Yes	no	Yes		No	No	No	Yes	No	No	Yes	No	No		Housewife	Less than 50 USA $	30 and more	No	Urban	Health center	hanger gute
334	Home		20-34	Moslem	2-3	Literate	Yes	no	Yes		No	No	No	Yes	No	No	Yes	No	No		Housewife	Less than 50 USA $	30 and more	No	Urban	Health center	hanger gute
335	Health facility		19 or younger	Moslem	0-1	Literate	Yes	yes	Yes		No	No	Yes	Yes	Yes	No	No	No	No		Housewife	Less than 50 USA $	30 and more	Yes	Urban	Health center	hanger gute
336	Home		20-34	Moslem	2-3	Literate	No	yes	Yes		Yes	No	Yes	Yes	No	No	No	Yes	Yes		Housewife	50 USA $ or more	30 and more	No	Urban	Health center	hanger gute
337	Health facility		20-34	Moslem	0-1	Literate	Yes	no	No		Yes	No	No	Yes	Yes	Yes	No	Yes	No		Non-housewife	50 USA $ or more	30 and more	No	Urban	Health center	hanger gute
338	Health facility		19 or younger	Christan	0-1	Literate	Yes	no	Yes		Yes	No	Yes	No	Yes	Yes	Yes	Yes	Yes		Housewife	50 USA $ or more	30 and more	No	Urban	Health center	hanger gute
339	Health facility		20-34	Moslem	0-1	Literate	Yes	yes	Yes		Yes	No	Yes	No	No	No	Yes	Yes	Yes		Housewife	50 USA $ or more	30 and more	No	Urban	Health center	hanger gute
340	Health facility		19 or younger	Moslem	2-3	Literate	Yes	no	No		No	No	No	No	Yes	No	Yes	No	Yes		Non-housewife	Less than 50 USA $	30 and more	No	Urban	Health center	hanger gute
341	Home		35 or older	Christan	4 or more children	Illetrate	Yes	yes	Yes		No	Yes	Yes	No	Yes	No	No	No	Yes		Housewife	Less than 50 USA $	30 and more	No	Urban	Health center	hanger gute
342	Health facility		20-34	Christan	0-1	Literate	Yes	yes	No		Yes	No	Yes	Yes	Yes	Yes	No	Yes	Yes		Non-housewife	50 USA $ or more	30 and more	No	Urban	Health center	hanger gute
343	Health facility		20-34	Christan	2-3	Literate	Yes	no	No		Yes	No	No	Yes	Yes	No	No	Yes	Yes		Non-housewife	50 USA $ or more	30 and more	No	Urban	Health center	hanger gute
344	Health facility		19 or younger	Christan	0-1	Literate	Yes	yes	Yes		Yes	No	Yes	Yes	No	Yes	Yes	Yes	Yes		Housewife	50 USA $ or more	30 and more	No	Urban	Health center	hanger gute
345	Health facility		19 or younger	Moslem	0-1	Literate	No	yes	No		Yes	No	Yes	No	No	No	Yes	Yes	Yes		Non-housewife	50 USA $ or more	30 and more	No	Urban	Health center	hanger gute
346	Health facility		19 or younger	Christan	4 or more children	Literate	Yes	yes	Yes		Yes	No	Yes	Yes	No	Yes	Yes	Yes	Yes		Non-housewife	50 USA $ or more	30 and more	No	Urban	Health center	hanger gute
347	Home		19 or younger	Christan	0-1	Illetrate	Yes	no	No		Yes	No	Yes	Yes	Yes	Yes	No	Yes	No		Housewife	50 USA $ or more	30 and more	Yes	Urban	Health center	hanger gute
348	Health facility		19 or younger	Christan	0-1	Literate	Yes	no	Yes		Yes	Yes	No	Yes	Yes	Yes	No	Yes	Yes		Housewife	50 USA $ or more	30 and more	No	Urban	Health center	hanger gute
349	Health facility		19 or younger	Christan	0-1	Literate	Yes	no	No		Yes	Yes	No	Yes	Yes	No	No	Yes	Yes		Housewife	50 USA $ or more	30 and more	No	Urban	Health center	hanger gute
350	Home		19 or younger	Moslem	2-3	Literate	Yes	no	Yes		Yes	Yes	No	Yes	Yes	Yes	No	Yes	No		Housewife	Less than 50 USA $	30 and more	No	Urban	Health center	hanger gute
351	Home		19 or younger	Christan	4 or more children	Illetrate	No	no	Yes		Yes	Yes	No	Yes	No	Yes	No	Yes	No		Housewife	50 USA $ or more	30 and more	No	Urban	Health center	hanger gute
352	Health facility		19 or younger	Christan	0-1	Illetrate	Yes	yes	No		No	Yes	No	Yes	No	Yes	Yes	No	No		Housewife	50 USA $ or more	30 and more	No	Urban	Health center	hanger gute
353	Home		19 or younger	Moslem	4 or more children	Illetrate	Yes	yes	Yes		No	Yes	No	Yes	No	Yes	No	No	No		Housewife	50 USA $ or more	30 and more	No	Urban	Health center	hanger gute
354	Home		20-34	Moslem	4 or more children	Literate	No	yes	Yes		No	Yes	No	Yes	No	No	No	No	Yes		Housewife	50 USA $ or more	30 and more	No	Urban	Health center	hanger gute
355	Home		20-34	Moslem	0-1	Illetrate	Yes	no	No		No	Yes	No	Yes	No	No	No	No	No		Non-housewife	50 USA $ or more	30 and more	No	Urban	Health center	hanger gute
356	Home		20-34	Christan	4 or more children	Literate	Yes	yes	Yes		No	No	No	Yes	No	Yes	No	No	Yes		Non-housewife	50 USA $ or more	30 and more	No	Urban	Health center	hanger gute
357	Home		20-34	Moslem	0-1	Literate	Yes	yes	Yes		No	No	No	Yes	Yes	Yes	No	No	Yes		Housewife	Less than 50 USA $	30 and more	No	Urban	Health center	hanger gute
358	Home		20-34	Moslem	2-3	Illetrate	Yes	no	No		No	No	Yes	Yes	Yes	No	No	No	No		Housewife	50 USA $ or more	30 and more	No	Urban	Health center	hanger gute
359	Health facility		19 or younger	Christan	0-1	Literate	Yes	yes	No		Yes	No	Yes	Yes	No	No	Yes	No	Yes		Housewife	50 USA $ or more	Less than 30	No	Urban	Health center	hanger gute
360	Home		20-34	Moslem	0-1	Literate	Yes	yes	Yes		Yes	Yes	No	Yes	Yes	No	No	No	Yes		Housewife	50 USA $ or more	30 and more	Yes	Urban	Health center	hanger gute
361	Home		19 or younger	Moslem	0-1	Literate	Yes	no	No		Yes	Yes	No	Yes	Yes	No	No	No	Yes		Non-housewife	50 USA $ or more	Less than 30	Yes	Urban	Health center	hanger gute
362	Health facility		20-34	Christan	2-3	Illetrate	Yes	yes	Yes		Yes	Yes	No	Yes	Yes	No	Yes	No	Yes		Non-housewife	Less than 50 USA $	30 and more	No	Urban	Health center	hanger gute
363	Home		20-34	Moslem	0-1	Literate	No	yes	No		No	No	No	Yes	No	No	No	No	Yes		Housewife	50 USA $ or more	30 and more	No	Urban	Health center	hanger gute
364	Home		20-34	Christan	2-3	Illetrate	No	yes	No		No	No	No	Yes	Yes	No	No	No	No		Housewife	50 USA $ or more	30 and more	No	Urban	Health center	hanger gute
365	Home		20-34	Christan	4 or more children	Illetrate	No	yes	No		No	No	No	Yes	Yes	No	No	No	No		Non-housewife	Less than 50 USA $	30 and more	No	Urban	Health center	hanger gute
366	Home		20-34	Christan	4 or more children	Illetrate	Yes	yes	No		No	No	Yes	Yes	No	Yes	No	No	No		Non-housewife	50 USA $ or more	30 and more	No	Urban	Health center	hanger gute
367	Health facility		20-34	Christan	4 or more children	Illetrate	Yes	yes	Yes		No	No	No	Yes	No	Yes	Yes	No	No		Housewife	50 USA $ or more	30 and more	No	Urban	Health center	hanger gute
368	Health facility		19 or younger	Christan	0-1	Literate	Yes	no	No		Yes	Yes	Yes	Yes	Yes	No	No	No	Yes		Housewife	50 USA $ or more	30 and more	No	Urban	Health center	hanger gute
369	Home		19 or younger	Moslem	0-1	Illetrate	Yes	yes	No		Yes	No	No	Yes	No	No	No	No	No		Non-housewife	Less than 50 USA $	30 and more	No	Urban	Health post	hanger gute
370	Home		35 or older	Christan	4 or more children	Illetrate	Yes	yes	Yes		No	No	No	No	No	No	No	No	No		Non-housewife	Less than 50 USA $	30 and more	No	Urban	Health post	hanger gute
371	Health facility		20-34	Moslem	0-1	Literate	Yes	yes	Yes		Yes	No	Yes	Yes	Yes	No	No	No	Yes		Housewife	50 USA $ or more	Less than 30	No	Urban	Health center	hanger gute
372	Home		19 or younger	Christan	0-1	Illetrate	Yes	yes	No		Yes	No	Yes	Yes	No	No	No	No	No		Non-housewife	50 USA $ or more	30 and more	No	Urban	Health post	hanger gute
373	Health facility		19 or younger	Christan	0-1	Literate	Yes	yes	Yes		Yes	Yes	No	Yes	Yes	Yes	No	No	Yes		Housewife	Less than 50 USA $	Less than 30	No	Urban	Health center	hanger gute
374	Health facility		20-34	Christan	0-1	Literate	Yes	yes	No		Yes	No	Yes	Yes	Yes	No	Yes	No	Yes		Non-housewife	Less than 50 USA $	30 and more	No	Urban	Health center	hanger gute
375	Home		35 or older	Christan	4 or more children	Illetrate	No	yes	Yes		No	No	Yes	No	No	No	No	No	No		Housewife	50 USA $ or more	30 and more	No	Urban	Health center	hanger gute
376	Home		35 or older	Christan	4 or more children	Illetrate	Yes	no	Yes		No	No	No	No	No	No	No	No	No		Non-housewife	Less than 50 USA $	30 and more	Yes	Urban	Health post	hanger gute
377	Home		19 or younger	Christan	2-3	Illetrate	No	yes	Yes		Yes	No	No	Yes	Yes	No	No	No	No		Non-housewife	50 USA $ or more	30 and more	Yes	Urban	Health center	hanger gute
378	Health facility		19 or younger	Christan	2-3	Literate	Yes	yes	No		Yes	Yes	No	Yes	Yes	No	No	No	Yes		Non-housewife	50 USA $ or more	30 and more	Yes	Urban	Health center	hanger gute
379	Home		20-34	Moslem	2-3	Illetrate	No	yes	No		No	No	Yes	No	Yes	No	Yes	No	No		Housewife	50 USA $ or more	30 and more	No	Urban	Health center	hanger gute
380	Health facility		20-34	Christan	0-1	Literate	Yes	yes	No		Yes	Yes	Yes	Yes	Yes	No	No	No	Yes		Housewife	50 USA $ or more	30 and more	No	Urban	Health post	hanger gute
381	Health facility		19 or younger	Christan	0-1	Literate	Yes	yes	No		Yes	No	No	Yes	Yes	Yes	No	No	Yes		Housewife	Less than 50 USA $	Less than 30	Yes	Urban	Health center	hanger gute
382	Home		35 or more	Christan	2-3	Illetrate	Yes	yes	No		No	No	Yes	No	Yes	No	No	No	No		Housewife	Less than 50 USA $	30 and more	No	Urban	Health center	hanger gute
383	Health facility		19 or younger	Christan	0-1	Literate	Yes	no	No		Yes	Yes	Yes	Yes	Yes	No	No	No	Yes		Housewife	Less than 50 USA $	30 and more	No	Urban	Health center	hanger gute
384	Home		19 or younger	Moslem	0-1	Literate	No	no	No		Yes	No	Yes	Yes	Yes	No	No	No	Yes		Housewife	50 USA $ or more	30 and more	No	Urban	Health center	hanger gute
385	Home		20-34	Moslem	0-1	Literate	Yes	no	No		Yes	No	Yes	Yes	Yes	No	No	No	Yes		Housewife	50 USA $ or more	30 and more	No	Urban	Health center	hanger gute
386	Home		35 or more	Moslem	4 or more children	Illetrate	Yes	yes	Yes		No	No	No	No	Yes	No	No	No	No		Non-housewife	50 USA $ or more	Less than 30	No	Urban	Health center	hanger gute
387	Health facility		20-34	Christan	2-3	Literate	Yes	yes	No		Yes	Yes	No	Yes	Yes	No	No	No	Yes		Housewife	50 USA $ or more	Less than 30	No	Urban	Health post	hanger gute
388	Health facility		20-34	Christan	0-1	Literate	Yes	yes	No		Yes	Yes	Yes	Yes	Yes	No	Yes	No	Yes		Non-housewife	Less than 50 USA $	30 and more	No	Urban	Health center	hanger gute
389	Health facility		20-34	Christan	0-1	Literate	No	yes	No		Yes	Yes	No	Yes	Yes	No	No	No	Yes		Housewife	Less than 50 USA $	30 and more	Yes	Urban	Health center	hanger gute
390	Home		19 or younger	Moslem	0-1	Literate	Yes	no	Yes		Yes	Yes	Yes	Yes	Yes	No	No	No	Yes		Housewife	50 USA $ or more	30 and more	No	Urban	Health center	hanger gute
391	Health facility		20-34	Christan	0-1	Literate	Yes	yes	Yes		Yes	Yes	No	Yes	Yes	No	Yes	No	Yes		Non-housewife	Less than 50 USA $	Less than 30	No	Urban	Health center	hanger gute
392	Home		20-34	Moslem	0-1	Illetrate	Yes	no	Yes		No	No	Yes	No	No	No	Yes	No	No		Housewife	50 USA $ or more	30 and more	No	Urban	Health center	hanger gute
393	Health facility		19 or younger	Christan	2-3	Literate	Yes	yes	Yes		Yes	No	No	Yes	No	No	Yes	No	Yes		Non-housewife	50 USA $ or more	30 and more	Yes	Urban	Health center	hanger gute
394	Home		35 or more	Moslem	2-3	Literate	Yes	no	Yes		Yes	No	Yes	Yes	No	No	No	No	Yes		Housewife	50 USA $ or more	30 and more	No	Urban	Health center	hanger gute
395	Home		19 or younger	Moslem	0-1	Literate	Yes	no	No		No	No	No	No	No	No	No	No	No		Housewife	Less than 50 USA $	Less than 30	No	Urban	Health center	hanger gute
396	Home		20-34	Moslem	2-3	Illetrate	No	yes	Yes		No	No	No	No	No	No	No	No	No		Housewife	Less than 50 USA $	30 and more	No	Urban	Health center	hanger gute
397	Home		19 or younger	Moslem	2-3	Illetrate	No	no	No		Yes	No	Yes	Yes	Yes	Yes	No	No	No		Non-housewife	50 USA $ or more	30 and more	No	Urban	Health center	hanger gute
398	Health facility		19 or younger	Christan	2-3	Literate	Yes	no	Yes		Yes	No	No	Yes	Yes	No	Yes	No	Yes		Non-housewife	Less than 50 USA $	30 and more	No	Urban	Health center	hanger gute
399	Home		35 or more	Christan	4 or more children	Literate	Yes	yes	Yes		No	No	Yes	No	Yes	No	No	No	No		Housewife	50 USA $ or more	Less than 30	No	Urban	Health post	hanger gute
400	Home		19 or younger	Christan	0-1	Literate	Yes	no	Yes		Yes	Yes	Yes	Yes	Yes	No	No	No	No		Housewife	50 USA $ or more	Less than 30	No	Urban	Health post	hanger gute
401	Home		19 or younger	Moslem	0-1	Literate	Yes	no	Yes		Yes	Yes	Yes	Yes	Yes	Yes	No	No	Yes		Non-housewife	50 USA $ or more	Less than 30	No	Urban	Health center	hanger gute
402	Home		35 or more	Christan	4 or more children	Literate	Yes	yes	No		No	No	No	No	Yes	Yes	No	No	No		Non-housewife	50 USA $ or more	Less than 30	No	Urban	Health post	hanger gute
403	Health facility		20-34	Christan	0-1	Literate	Yes	yes	No		Yes	No	Yes	Yes	Yes	Yes	No	No	Yes		Housewife	Less than 50 USA $	Less than 30	No	Urban	Health center	hanger gute
404	Home		20-34	Christan	2-3	Literate	Yes	yes	No		No	No	Yes	No	No	No	Yes	No	No		Housewife	Less than 50 USA $	30 and more	No	Urban	Health post	hanger gute
405	Home		20-34	Moslem	0-1	Literate	Yes	no	No		Yes	Yes	No	Yes	Yes	No	No	No	Yes		Housewife	50 USA $ or more	30 and more	Yes	Urban	Health post	hanger gute
406	Home		35 or more	Moslem	2-3	Illetrate	Yes	yes	No		No	No	No	No	No	No	Yes	No	No		Housewife	50 USA $ or more	30 and more	No	Urban	Health post	hanger gute
407	Home		20-34	Christan	0-1	Literate	Yes	yes	No		No	No	No	No	No	No	No	No	No		Non-housewife	50 USA $ or more	30 and more	No	Urban	Health center	hanger gute
408	Home		20-34	Christan	0-1	Illetrate	Yes	yes	Yes		Yes	Yes	No	Yes	Yes	No	No	No	No		Non-housewife	50 USA $ or more	30 and more	No	Urban	Health post	hanger gute
409	Home		20-34	Christan	0-1	Literate	Yes	yes	Yes		No	No	No	No	No	No	No	No	Yes		Non-housewife	Less than 50 USA $	30 and more	No	Urban	Health post	hanger gute
410	Home		19 or younger	Christan	2-3	Illetrate	Yes	yes	Yes		Yes	Yes	No	Yes	Yes	No	No	No	No		Non-housewife	Less than 50 USA $	Less than 30	Yes	Urban	Health post	hanger gute
411	Health facility		19 or younger	Christan	0-1	Literate	Yes	yes	Yes		Yes	Yes	Yes	Yes	Yes	No	Yes	No	Yes		Non-housewife	50 USA $ or more	Less than 30	No	Urban	Health center	hanger gute
412	Home		20-34	Christan	2-3	Illetrate	Yes	no	No		No	No	No	No	Yes	No	No	No	Yes		Non-housewife	50 USA $ or more	30 and more	Yes	Urban	Health post	hanger gute
413	Home		20-34	Christan	0-1	Illetrate	Yes	yes	No		No	No	No	No	No	No	No	No	No		Non-housewife	Less than 50 USA $	30 and more	No	Urban	Health post	hanger gute
414	Home		20-34	Christan	4 or more children	Illetrate	Yes	yes	No		No	No	No	No	Yes	No	No	No	No		Non-housewife	50 USA $ or more	30 and more	No	Urban	Health post	hanger gute
415	Health facility		20-34	Christan	0-1	Illetrate	Yes	yes	No		Yes	No	Yes	Yes	Yes	No	No	No	Yes		Non-housewife	50 USA $ or more	30 and more	No	Urban	Health center	hanger gute
416	Home		20-34	Christan	2-3	Illetrate	No	no	Yes		Yes	No	No	Yes	Yes	No	No	No	Yes		Housewife	Less than 50 USA $	Less than 30	No	Urban	Health post	hanger gute
417	Health facility		20-34	Christan	0-1	Illetrate	Yes	no	Yes		Yes	No	Yes	Yes	Yes	No	Yes	No	Yes		Non-housewife	Less than 50 USA $	30 and more	No	Urban	Health center	hanger gute
418	Home		20-34	Christan	4 or more children	Illetrate	No	yes	Yes		No	No	No	No	No	No	Yes	No	No		Non-housewife	Less than 50 USA $	30 and more	No	Urban	Health post	hanger gute
419	Health facility		20-34	Christan	0-1	Illetrate	Yes	no	No		No	No	Yes	No	Yes	No	No	No	Yes		Non-housewife	50 USA $ or more	30 and more	No	Urban	Health center	hanger gute
420	Home		35 or more	Christan	0-1	Illetrate	Yes	no	No		No	No	Yes	No	Yes	No	No	No	No		Housewife	50 USA $ or more	30 and more	Yes	Urban	Health post	hanger gute
421	Health facility		19 or younger	Christan	0-1	Literate	Yes	yes	Yes		Yes	Yes	No	Yes	Yes	No	Yes	No	Yes		Housewife	50 USA $ or more	Less than 30	Yes	Urban	Health post	hanger gute
422	Home		20-34	Christan	2-3	Illetrate	No	yes	Yes		Yes	Yes	No	Yes	Yes	No	Yes	No	No		Housewife	50 USA $ or more	Less than 30	No	Urban	Health center	hanger gute
423	Health facility		19 or younger	Christan	0-1	Literate	Yes	yes	No		Yes	Yes	Yes	Yes	Yes	Yes	No	No	Yes		Housewife	Less than 50 USA $	Less than 30	No	Urban	Health center	hanger gute
424	Health facility		20-34	Christan	0-1	Literate	Yes	no	No		Yes	No	No	Yes	Yes	No	No	No	Yes		Non-housewife	Less than 50 USA $	Less than 30	Yes	Urban	Health center	hanger gute
425	Health facility		35 or more	Christan	4 or more children	Literate	No	yes	Yes		Yes	No	Yes	Yes	No	No	Yes	No	Yes		Housewife	50 USA $ or more	Less than 30	Yes	Urban	Health center	hanger gute
426	Home		35 or more	Christan	2-3	Illetrate	Yes	no	Yes		Yes	Yes	No	Yes	Yes	No	No	No	No		Housewife	50 USA $ or more	Less than 30	Yes	Urban	Health post	hanger gute
427	Home		20-34	Christan	0-1	Illetrate	Yes	no	Yes		Yes	Yes	No	Yes	Yes	No	No	No	No		Non-housewife	50 USA $ or more	Less than 30	Yes	Urban	Health post	hanger gute
428	Home		20-34	Christan	0-1	Illetrate	No	no	No		Yes	No	No	Yes	Yes	No	No	No	No		Housewife	50 USA $ or more	Less than 30	No	Urban	Health post	hanger gute
429	Home		20-34	Christan	2-3	Illetrate	Yes	no	Yes		No	No	No	No	Yes	No	No	No	No		Housewife	Less than 50 USA $	Less than 30	No	Urban	Health center	hanger gute
430	Health facility		19 or younger	Christan	2-3	Illetrate	No	yes	Yes		No	No	Yes	No	Yes	No	Yes	No	Yes		Non-housewife	50 USA $ or more	30 and more	No	Urban	Health center	hanger gute
431	Health facility		19 or younger	Christan	0-1	Literate	Yes	yes	No		No	No	Yes	No	Yes	Yes	Yes	No	Yes		Non-housewife	50 USA $ or more	Less than 30	No	Urban	Health post	hanger gute
432	Home		19 or younger	Moslem	0-1	Literate	No	yes	Yes		No	No	No	No	Yes	No	No	No	Yes		Housewife	50 USA $ or more	Less than 30	No	Urban	Health post	hanger gute
433	Home		20-34	Christan	4 or more children	Illetrate	No	yes	Yes		No	No	No	No	Yes	No	No	No	No		Housewife	50 USA $ or more	Less than 30	No	Urban	Health post	hanger gute
434	Health facility		20-34	Christan	0-1	Illetrate	Yes	yes	No		Yes	No	Yes	Yes	Yes	No	Yes	No	Yes		Housewife	Less than 50 USA $	Less than 30	No	Urban	Health post	hanger gute
435	Home		19 or younger	Moslem	2-3	Illetrate	Yes	no	No		No	No	No	No	Yes	No	No	No	No		Non-housewife	50 USA $ or more	Less than 30	No	Urban	Health post	hanger gute
436	Health facility		20-34	Christan	0-1	Literate	Yes	no	No		No	No	Yes	No	Yes	No	Yes	No	Yes		Non-housewife	Less than 50 USA $	30 and more	No	Urban	Health center	hanger gute
437	Home		19 or younger	Moslem	0-1	Literate	Yes	yes	No		Yes	No	No	Yes	Yes	No	No	No	Yes		Housewife	50 USA $ or more	Less than 30	No	Urban	Health post	hanger gute
438	Health facility		19 or younger	Christan	0-1	Literate	Yes	no	No		Yes	No	Yes	Yes	Yes	No	Yes	No	Yes		Non-housewife	50 USA $ or more	30 and more	No	Urban	Health center	hanger gute
439	Health facility		19 or younger	Christan	0-1	Literate	Yes	yes	Yes		Yes	Yes	Yes	Yes	Yes	Yes	Yes	No	No		Non-housewife	Less than 50 USA $	30 and more	Yes	Urban	Health post	hanger gute
440	Home		20-34	Christan	0-1	Illetrate	Yes	yes	No		No	No	No	No	Yes	No	Yes	No	No		Non-housewife	50 USA $ or more	Less than 30	No	Urban	Health post	hanger gute
441	Home		20-34	Moslem	4 or more children	Literate	Yes	no	No		No	No	No	No	Yes	No	Yes	No	No		Housewife	50 USA $ or more	30 and more	No	Urban	Health post	hanger gute
442	Home		20-34	Christan	2-3	Literate	Yes	yes	No		No	No	No	No	Yes	No	No	No	No		Housewife	50 USA $ or more	30 and more	No	Urban	Health post	hanger gute
443	Health facility		19 or younger	Christan	0-1	Literate	Yes	no	No		Yes	Yes	Yes	Yes	Yes	No	No	No	Yes		Non-housewife	50 USA $ or more	30 and more	No	Urban	Health center	hanger gute
444	Home		20-34	Christan	2-3	Illetrate	Yes	yes	No		No	No	No	No	Yes	No	Yes	No	No		Non-housewife	50 USA $ or more	Less than 30	No	Urban	Health post	hanger gute
445	Health facility		20-34	Christan	2-3	Literate	Yes	no	No		No	No	No	No	Yes	No	No	No	Yes		Non-housewife	Less than 50 USA $	Less than 30	No	Urban	Health center	hanger gute
446	Home		20-34	Moslem	2-3	Literate	Yes	no	Yes		No	No	No	No	Yes	Yes	Yes	No	No		Non-housewife	Less than 50 USA $	30 and more	Yes	Urban	Health post	hanger gute
447	Health facility		20-34	Christan	0-1	Literate	Yes	yes	Yes		No	No	No	No	Yes	No	Yes	No	Yes		Non-housewife	Less than 50 USA $	30 and more	No	Urban	Health center	hanger gute
448	Health facility		19 or younger	Christan	0-1	Literate	Yes	yes	Yes		No	No	No	No	Yes	Yes	Yes	No	Yes		Housewife	Less than 50 USA $	30 and more	Yes	Urban	Health center	hanger gute
449	Home		20-34	Moslem	2-3	Literate	No	yes	No		Yes	No	No	Yes	Yes	No	Yes	No	Yes		Non-housewife	50 USA $ or more	30 and more	Yes	Urban	Health post	hanger gute
450	Health facility		20-34	Christan	2-3	Literate	Yes	yes	No		No	No	Yes	No	Yes	No	Yes	No	Yes		Non-housewife	Less than 50 USA $	30 and more	No	Urban	Health center	hanger gute
451	Home		20-34	Moslem	4 or more children	Literate	Yes	yes	No		No	No	No	No	Yes	No	No	No	No		Housewife	50 USA $ or more	30 and more	No	Urban	Health post	hanger gute
452	Home		20-34	Christan	0-1	Literate	Yes	yes	Yes		No	No	No	No	Yes	Yes	No	No	No		Non-housewife	50 USA $ or more	Less than 30	Yes	Urban	Health post	hanger gute
453	Health facility		20-34	Christan	0-1	Literate	Yes	no	Yes		Yes	No	No	Yes	No	Yes	No	No	Yes		Housewife	50 USA $ or more	Less than 30	No	Urban	Health center	hanger gute
454	Health facility		20-34	Christan	0-1	Literate	Yes	yes	No		Yes	No	Yes	Yes	Yes	Yes	Yes	No	Yes		Non-housewife	50 USA $ or more	Less than 30	Yes	Urban	Health center	hanger gute
